# Supplementary material for: Antibody prophylaxis may mask subclinical SIV infections in macaques
Source: Nature. 2025 Feb 5;639(8053):205–13. doi: 10.1038/s41586-024-08500-y (PMC11882457; doi:10.1038/s41586-024-08500-y)
Supplement: Supplementary file 4 — Source Data Figs. 1–4 and Extended Data Figs. 1–6 [file 41586_2024_8500_MOESM4_ESM.xlsx]

## Sheet: Fig1B-E | Fig2A-B | EFig2
Viral loads	timepoint of likely challenge leading to infection				likely challenge causing viral blip
Animal ID	G1-6	G1-1	G1-2	G1-3	G1-4	G1-5	G2-6	G2-3	G2-5	G2-2	G2-4	G2-1	G3-5	G3-1	G3-4	G3-3	G3-2	G3-6	G4-6	G4-4	G4-5	G4-2	G4-1	G4-3	G5-6	G5-5	G5-2	G5-4	G5-3	G5-1
Day post first challenge
0	Below 15	Below 15	Below 15	Below 15	Below 15	Below 15	Below 15	Below 15	Below 15	Below 15	Below 15	Below 15	Below 15	Below 15	Below 15	Below 15	Below 15	Below 15	Below 15	Below 15	Below 15	Below 15	Below 15	Below 15	Below 15	Below 15	Below 15	Below 15	Below 15	Below 15
4	40	Below 15	65	1200	470	Below 15	Below 15	Below 15	Below 15	500	Below 15	Below 15	Below 15	Below 15	Below 15	Below 15	Below 15	Below 15	15	Below 15	Below 15	5200	65	Below 15	Below 15	Below 15	Below 15	Below 15	Below 15	Below 15
7	200000	40	140000	1200000	100000	Below 15	Below 15	3700	32000	200000	Below 15	15000	Below 15	Below 15	Below 15	Below 15	Below 15	Below 15	48000	6600	Below 15	4000000	530000	Below 15	Below 15	Below 15	Below 15	Below 15	Below 15	Below 15
11	46000000	38000	27000000	120000000	9300000	Below 15	55000	270000	5800000	20000000	Below 15	7500000	Below 15	Below 15	Below 15	Below 15	Below 15	Below 15	4600000	4300000	Below 15	160000000	13000000	1500	Below 15	Below 15	Below 15	Below 15	Below 15	Below 15
14	37000000	210000	12000000	52000000	21000000	25	500000	480000	5900000	13000000	Below 15	22000000	Below 15	Below 15	Below 15	Below 15	Below 15	Below 15	20000000	14000000	Below 15	120000000	18000000	1800000	Below 15	Below 15	Below 15	Below 15	Below 15	Below 15
18	7600000	1600000	3700000	11000000	51000000	44000	4300000	120000	400000	32000000	Below 15	820000	Below 15	Below 15	Below 15	Below 15	Below 15	Below 15	3700000	2100000	Below 15	30000000	3700000	110000000	25	Below 15	Below 15	Below 15	below 15	Below 15
21	2500000	1200000	820000	6500000	1200000	200000	1600000	8000	900000	2700000	3700	760000	Below 15	Below 15	Below 15	Below 15	Below 15	25	940000	230000	Below 15	9800000	2400000	76000000	Below 15	Below 15	Below 15	Below 15	Below 15	Below 15
25	480000	310000	140000	570000	390000	450000	270000	4600	420000	1000000	11000000	370000	Below 15	Below 15	Below 15	Below 15	Below 15	Below 15	150000	100000	Below 15	1500000	440000	31000000	Below 15	Below 15	Below 15	Below 15	Below 15	Below 15
28	290000	300000	220000	270000	200000	84000	150000	6200	400000	620000	110000000	170000	Below 15	Below 15	Below 15	Below 15	Below 15	Below 15	160000	23000	Below 15	1600000	330000	19000000	Below 15	Below 15	Below 15	Below 15	Below 15	Below 15
32	99000	180000	50000	480000	66000	3500	57000	2200	110000	330000	65000000	160000	Below 15	Below 15	Below 15	Below 15	Below 15	Below 15	320000	6300	Below 15	350000	350000	5700000	Below 15	Below 15	Below 15	Below 15	Below 15	Below 15
35	77000	140000	33000	210000	46000	1600	52000	1600	150000	640000	15000000	210000	Below 15	Below 15	Below 15	Below 15	Below 15	Below 15	92000	5000	Below 15	280000	320000	3400000	Below 15	Below 15	Below 15	500	Below 15	Below 15
39	59000	120000	38000	200000	21000	3300	50000	900	240000	890000	6900000	85000	Below 15	Below 15	Below 15	Below 15	Below 15	Below 15	150000	7700	180	440000	520000	3000000	Below 15	Below 15	Below 15	1500000	Below 15	Below 15
42	84000	93000	63000	170000	11000	5300	26000	1800	36000	650000	210000	4200000	Below 15	Below 15	Below 15	Below 15	Below 15	Below 15	200000	4500	250000	320000	690000	2400000	Below 15	Below 15	Below 15	460000	65	65
46	80000	47000	26000	80000	6500	16000	9800	8700	110000	300000	3300000	38000	Below 15	Below 15	Below 15	Below 15	Below 15	Below 15	91000	2200	29000000	160000	420000	1700000	Below 15	Below 15	Below 15	2700000	Below 15	Below 15
49	420000	72000	18000	80000	5400	23000	4600	15000	100000	300000	1700000	79000	Below 15	Below 15	Below 15	Below 15	Below 15	Below 15	140000	720	72000000	120000	480000	1400000	Below 15	Below 15	15	1400000	Below 15	Below 15
53													Below 15	Below 15	Below 15	Below 15	Below 15	Below 15							Below 15	Below 15	Below 15		Below 15	Below 15
56	38000	140000	8900	87000	15000	6100	540	540	68000	590000	1100000	51000	Below 15	Below 15	Below 15	Below 15	Below 15	Below 15	160000	360	7800000	140000	270000	1400000	Below 15	Below 15	Below 15	160000	Below 15	Below 15
60													22000	Below 15	Below 15	Below 15	Below 15	Below 15							Below 15	Below 15	Below 15		Below 15	Below 15
63	73000	260000	10000	150000	2300	2100	180	15	61000	190000	860000	20000	1400000	Below 15	Below 15	Below 15	Below 15	Below 15	170000	140	1300000	250000	120000	1300000	Below 15	Below 15	Below 15	31000	Below 15	72000
67													50000000	Below 15	Below 15	Below 15	Below 15	Below 15							Below 15	Below 15	Below 15		Below 15	9700000
70	180000	500000	4500	160000	970	3100	360	Below 15	550000	440000	1100000	9800	11000000	Below 15	Below 15	Below 15	Below 15	Below 15	200000	40	4700000	390000	200000	1700000	Below 15	Below 15	Below 15	3300	Below 15	14000000
74														Below 15	Below 15	Below 15	Below 15	Below 15							Below 15	Below 15	Below 15		Below 15	2600000
77	180000	450000	6200	240000	900	6100	65	400	480000	310000	1600000	2500	1800000	Below 15	Below 15	Below 15	Below 15	Below 15	240000	1200	1100000	830000	290000	1600000	Below 15	Below 15	Below 15	720	Below 15	820000
81															Below 15	Below 15	Below 15	Below 15								Below 15	Below 15		Below 15
84	540000	190000	2800	190000	650	5800	220	Below 15	200000	210000	1800000	1400	410000	Below 15	Below 15	Below 15	Below 15	Below 15	240000	65	1300000	1100000	690000	1600000	Below 15	Below 15	Below 15	1700	Below 15	360000
88														Below 15	Below 15	Below 15	Below 15	Below 15							Below 15	Below 15	Below 15		140
92	140000		5300	260000	1300	2400	65	Below 15	330000	310000	1500000	53000	350000	Below 15	25	Below 15	Below 15	Below 15	260000	400	2200000	2200000	560000	1800000	Below 15	Below 15	Below 15	1500	320000	210000
100	370000	60000	4100	180000	430	1700	180	below 15	270000	260000	1100000	8100	81000	Below 15	10000000	15	Below 15	Below 15	230000	65	1600000	1500000	390000	860000	Below 15	Below 15	65	15	1400000	160000
108	370000	38000	3300	340000	250	1900	25	Below 15	260000	6000	2100000	30000	95000	Below 15	7700000	15	Below 15	Below 15	460000	610	1600000	1900000	670000	1000000	10000	Below 15	1300000	140	130000	190000
116	720000	80000	2200	550000	760	1900	40	Below 15	410000	610000	2300000	14000	160000	Below 15	1500000	Below 15	10000	Below 15	380000	65	2900000	2500000	1100000	1300000	7900000	Below 15	200000	470	440000	350000
123	770000	60000	4200	520000	720	2300	40	15	310000	410000	2500000	11000	260000	580	740000	1700	280000	Below 15	400000	15	1800000	2300000	1000000	1300000	230000	Below 15	74000	25	850000	20000
129	1200000	73000	5900	960000	6600	2100	15	15	720000	840000	4400000	21000	340000	3800000	1800000	26000000	27000	Below 15	880000	65	2700000	4600000	1800000	2600000	100000	Below 15	130000	470	280000	620000
137	1900000	36000	6700	550000	6300	1700	720	25	640000	850000	6300000	32000	250000	2600000	840000	1500000	51000	Below 15	1500000	Below 15	2900000	8700000	1900000	2600000	310000	Below 15	240000	1200	59000	630000
144	1500000	59000	13000	940000	5300	1800	65	Below 15	850000	730000	6900000	12000	280000	33000	640000	230000	38000	2800000	1300000	140	2800000	8300000	1500000	2300000	34000	Below 15	150000	40	83000	910000
151	1400000	57000	7100	1600000	7400	1200	40	40	590000	890000	7900000	16000	380000	17000	560000	41000	66000	3700000	1600000	25	5700000	9300000	1500000	1900000	2300	25	170000	15	13000	680000
158	880000	59000	5900	470000	8800	500	40	Below 15	10000	500000	5800000	5600	230000	2900	370000	34000	21000	500000	650000	65	2800000	10000000	950000	2000000	12000	4000000	23000	40	490000	8800
165	2100000	150000	8800	340000	3500	65	15	Below 15	920000	520000	6800000	6300	200000	1500	37000	73000	10000	330000	690000	below 15	2000000	12000000	980000	1300000	4200	97000	79000	65	19000	1100000
172		280000	24000		4200	400	25	Below 15				10000		1600	590000	91000	18000	380000	1300000	Below 15			1600000	3600000	5900	180000	110000	430		1300000
186														320												2800
191																										1900
198		510000	300000		1500	3200	Below 15	Below 15				4400		220	1200000	2000	5100	95000	3300000	Below 15			1200000	7300000	1800	760	30000	25		5900000
214																										25
228		130000	590000			65	Below 15					3100		Below 15	1400000	500	17000	37000	4600000	Below 15			1200000	8900000	830	15	140000	15		6800000
480		77000	2100000		2400	720	Below 15	65				1300000		Below 15	3400000	1800	160000	1800	4500000	Below 15			3700000	4100000	Below 15	540	290000	Below 15		420000

## Sheet: Fig2C-E | EFig1B-E | EFig2
Animal ID	mAb	[mAb] (ug/mL)	Days post first challenge	Days post mAb infusion	Group
G3-5	ITS103	0.1	-5	0	ITS103.01
G3-5	ITS103	1039.94	-4	1	ITS103.01
G3-5	ITS103	597.308	-3	2	ITS103.01
G3-5	ITS103	381.359	0	5	ITS103.01
G3-5	ITS103	225.379	4	9	ITS103.01
G3-5	ITS103	453.692	7	12	ITS103.01
G3-5	ITS103	144.012	11	16	ITS103.01
G3-5	ITS103	137.972	14	19	ITS103.01
G3-5	ITS103	52.324	21	26	ITS103.01
G3-5	ITS103	30.6252	28	33	ITS103.01
G3-5	ITS103	16.7213	35	40	ITS103.01
G3-5	ITS103	12.7875	42	47	ITS103.01
G3-5	ITS103	8.09758	49	54	ITS103.01
G3-5	ITS103	5.77553	56	61	ITS103.01
G3-5	ITS103	3.8449	63	68	ITS103.01
G3-5	ITS103	1.8405	70	75	ITS103.01
G3-5	ITS103	1.17195	77	82	ITS103.01
G3-5	ITS103	0.766553	84	89	ITS103.01
G3-1	ITS103	0.1	-5	0	ITS103.01
G3-1	ITS103	674.81	-4	1	ITS103.01
G3-1	ITS103	790.545	-3	2	ITS103.01
G3-1	ITS103	393.224	0	5	ITS103.01
G3-1	ITS103	249.262	4	9	ITS103.01
G3-1	ITS103	205.349	7	12	ITS103.01
G3-1	ITS103	300.899	11	16	ITS103.01
G3-1	ITS103	188.029	14	19	ITS103.01
G3-1	ITS103	93.619	21	26	ITS103.01
G3-1	ITS103	52.324	28	33	ITS103.01
G3-1	ITS103	30.1771	35	40	ITS103.01
G3-1	ITS103	18.77	42	47	ITS103.01
G3-1	ITS103	15.5865	49	54	ITS103.01
G3-1	ITS103	12.4479	56	61	ITS103.01
G3-1	ITS103	7.89424	63	68	ITS103.01
G3-1	ITS103	3.91662	70	75	ITS103.01
G3-1	ITS103	2.41859	77	82	ITS103.01
G3-1	ITS103	2.13698	84	89	ITS103.01
G3-4	ITS103	0.1	-5	0	ITS103.01
G3-4	ITS103	873.174	-4	1	ITS103.01
G3-4	ITS103	476.978	-3	2	ITS103.01
G3-4	ITS103	293.715	0	5	ITS103.01
G3-4	ITS103	187.23	4	9	ITS103.01
G3-4	ITS103	178.369	7	12	ITS103.01
G3-4	ITS103	111.817	11	16	ITS103.01
G3-4	ITS103	85.9144	14	19	ITS103.01
G3-4	ITS103	46.8346	21	26	ITS103.01
G3-4	ITS103	24.6907	28	33	ITS103.01
G3-4	ITS103	14.5955	35	40	ITS103.01
G3-4	ITS103	8.00877	42	47	ITS103.01
G3-4	ITS103	4.98847	49	54	ITS103.01
G3-4	ITS103	3.6518	56	61	ITS103.01
G3-4	ITS103	1.98654	63	68	ITS103.01
G3-4	ITS103	0.955156	70	75	ITS103.01
G3-4	ITS103	0.579862	77	82	ITS103.01
G3-4	ITS103	0.427044	84	89	ITS103.01
G3-3	ITS103	0.1	-5	0	ITS103.01
G3-3	ITS103	775.639	-4	1	ITS103.01
G3-3	ITS103	652.892	-3	2	ITS103.01
G3-3	ITS103	480.091	0	5	ITS103.01
G3-3	ITS103	197.878	4	9	ITS103.01
G3-3	ITS103	183.685	7	12	ITS103.01
G3-3	ITS103	107.784	11	16	ITS103.01
G3-3	ITS103	77.7248	14	19	ITS103.01
G3-3	ITS103	49.1191	21	26	ITS103.01
G3-3	ITS103	28.7954	28	33	ITS103.01
G3-3	ITS103	16.8825	35	40	ITS103.01
G3-3	ITS103	9.13228	42	47	ITS103.01
G3-3	ITS103	8.8428	49	54	ITS103.01
G3-3	ITS103	4.95813	56	61	ITS103.01
G3-3	ITS103	2.95984	63	68	ITS103.01
G3-3	ITS103	1.59251	70	75	ITS103.01
G3-3	ITS103	0.969228	77	82	ITS103.01
G3-3	ITS103	0.706965	84	89	ITS103.01
G3-2	ITS103	0.1	-5	0	ITS103.01
G3-2	ITS103	1515.53	-4	1	ITS103.01
G3-2	ITS103	529.25	-3	2	ITS103.01
G3-2	ITS103	420.718	0	5	ITS103.01
G3-2	ITS103	270.933	4	9	ITS103.01
G3-2	ITS103	286.575	7	12	ITS103.01
G3-2	ITS103	209.046	11	16	ITS103.01
G3-2	ITS103	259.502	14	19	ITS103.01
G3-2	ITS103	117.511	21	26	ITS103.01
G3-2	ITS103	45.4927	28	33	ITS103.01
G3-2	ITS103	28.782	35	40	ITS103.01
G3-2	ITS103	18.9322	42	47	ITS103.01
G3-2	ITS103	17.1079	49	54	ITS103.01
G3-2	ITS103	10.7183	56	61	ITS103.01
G3-2	ITS103	7.27155	63	68	ITS103.01
G3-2	ITS103	3.12113	70	75	ITS103.01
G3-2	ITS103	2.50103	77	82	ITS103.01
G3-2	ITS103	1.75027	84	89	ITS103.01
G3-6	ITS103	0.1	-5	0	ITS103.01
G3-6	ITS103	1027.63	-4	1	ITS103.01
G3-6	ITS103	905.404	-3	2	ITS103.01
G3-6	ITS103	658.075	0	5	ITS103.01
G3-6	ITS103	326.187	4	9	ITS103.01
G3-6	ITS103	267.605	7	12	ITS103.01
G3-6	ITS103	287.097	11	16	ITS103.01
G3-6	ITS103	146.438	14	19	ITS103.01
G3-6	ITS103	103.475	21	26	ITS103.01
G3-6	ITS103	49.2206	28	33	ITS103.01
G3-6	ITS103	41.2445	35	40	ITS103.01
G3-6	ITS103	28.2941	42	47	ITS103.01
G3-6	ITS103	20.0801	49	54	ITS103.01
G3-6	ITS103	13.7293	56	61	ITS103.01
G3-6	ITS103	10.6053	63	68	ITS103.01
G3-6	ITS103	3.74916	70	75	ITS103.01
G3-6	ITS103	2.71178	77	82	ITS103.01
G3-6	ITS103	2.96819	84	89	ITS103.01
G5-6	ITS103	0.1	-5	0	ITS103.01 + ITS06.02
G5-6	ITS103	820.602	-4	1	ITS103.01 + ITS06.02
G5-6	ITS103	654.172	-3	2	ITS103.01 + ITS06.02
G5-6	ITS103	493.098	0	5	ITS103.01 + ITS06.02
G5-6	ITS103	185.588	4	9	ITS103.01 + ITS06.02
G5-6	ITS103	140.254	7	12	ITS103.01 + ITS06.02
G5-6	ITS103	81.8193	11	16	ITS103.01 + ITS06.02
G5-6	ITS103	70.7457	14	19	ITS103.01 + ITS06.02
G5-6	ITS103	13.7195	35	40	ITS103.01 + ITS06.02
G5-6	ITS103	6.79511	42	47	ITS103.01 + ITS06.02
G5-6	ITS103	4.67577	49	54	ITS103.01 + ITS06.02
G5-6	ITS103	2.80406	56	61	ITS103.01 + ITS06.02
G5-6	ITS103	1.41182	63	68	ITS103.01 + ITS06.02
G5-6	ITS103	0.900176	70	75	ITS103.01 + ITS06.02
G5-6	ITS103	0.402779	77	82	ITS103.01 + ITS06.02
G5-6	ITS103	0.353313	84	89	ITS103.01 + ITS06.02
G5-5	ITS103	0.1	-5	0	ITS103.01 + ITS06.02
G5-5	ITS103	1275.01	-4	1	ITS103.01 + ITS06.02
G5-5	ITS103	925.537	-3	2	ITS103.01 + ITS06.02
G5-5	ITS103	519.367	0	5	ITS103.01 + ITS06.02
G5-5	ITS103	200.372	4	9	ITS103.01 + ITS06.02
G5-5	ITS103	177.397	7	12	ITS103.01 + ITS06.02
G5-5	ITS103	100.414	11	16	ITS103.01 + ITS06.02
G5-5	ITS103	58.9567	14	19	ITS103.01 + ITS06.02
G5-5	ITS103	19.2492	35	40	ITS103.01 + ITS06.02
G5-5	ITS103	11.6484	42	47	ITS103.01 + ITS06.02
G5-5	ITS103	7.13967	49	54	ITS103.01 + ITS06.02
G5-5	ITS103	3.99837	56	61	ITS103.01 + ITS06.02
G5-5	ITS103	2.17869	63	68	ITS103.01 + ITS06.02
G5-5	ITS103	1.31958	70	75	ITS103.01 + ITS06.02
G5-5	ITS103	0.571905	77	82	ITS103.01 + ITS06.02
G5-5	ITS103	0.541149	84	89	ITS103.01 + ITS06.02
G5-2	ITS103	0.786163	-5	0	ITS103.01 + ITS06.02
G5-2	ITS103	978.623	-4	1	ITS103.01 + ITS06.02
G5-2	ITS103	733.359	-3	2	ITS103.01 + ITS06.02
G5-2	ITS103	383.369	0	5	ITS103.01 + ITS06.02
G5-2	ITS103	137.683	4	9	ITS103.01 + ITS06.02
G5-2	ITS103	335.121	7	12	ITS103.01 + ITS06.02
G5-2	ITS103	64.6987	11	16	ITS103.01 + ITS06.02
G5-2	ITS103	61.6318	14	19	ITS103.01 + ITS06.02
G5-2	ITS103	13.5498	35	40	ITS103.01 + ITS06.02
G5-2	ITS103	9.32319	42	47	ITS103.01 + ITS06.02
G5-2	ITS103	7.1506	49	54	ITS103.01 + ITS06.02
G5-2	ITS103	3.69745	56	61	ITS103.01 + ITS06.02
G5-2	ITS103	1.9287	63	68	ITS103.01 + ITS06.02
G5-2	ITS103	1.52718	70	75	ITS103.01 + ITS06.02
G5-2	ITS103	0.906523	77	82	ITS103.01 + ITS06.02
G5-2	ITS103	0.929215	84	89	ITS103.01 + ITS06.02
G5-4	ITS103	0.1	-5	0	ITS103.01 + ITS06.02
G5-4	ITS103	933.659	-4	1	ITS103.01 + ITS06.02
G5-4	ITS103	843.163	-3	2	ITS103.01 + ITS06.02
G5-4	ITS103	563.765	0	5	ITS103.01 + ITS06.02
G5-4	ITS103	245.797	4	9	ITS103.01 + ITS06.02
G5-4	ITS103	200.168	7	12	ITS103.01 + ITS06.02
G5-4	ITS103	110.708	11	16	ITS103.01 + ITS06.02
G5-4	ITS103	86.9314	14	19	ITS103.01 + ITS06.02
G5-4	ITS103	22.8648	35	40	ITS103.01 + ITS06.02
G5-4	ITS103	13.0695	42	47	ITS103.01 + ITS06.02
G5-4	ITS103	11.0009	49	54	ITS103.01 + ITS06.02
G5-4	ITS103	4.91945	56	61	ITS103.01 + ITS06.02
G5-4	ITS103	2.8536	63	68	ITS103.01 + ITS06.02
G5-4	ITS103	1.82517	70	75	ITS103.01 + ITS06.02
G5-4	ITS103	0.712951	77	82	ITS103.01 + ITS06.02
G5-4	ITS103	0.796883	84	89	ITS103.01 + ITS06.02
G5-3	ITS103	0.1	-5	0	ITS103.01 + ITS06.02
G5-3	ITS103	1079.08	-4	1	ITS103.01 + ITS06.02
G5-3	ITS103	762.527	-3	2	ITS103.01 + ITS06.02
G5-3	ITS103	487.409	0	5	ITS103.01 + ITS06.02
G5-3	ITS103	201.665	4	9	ITS103.01 + ITS06.02
G5-3	ITS103	175.133	7	12	ITS103.01 + ITS06.02
G5-3	ITS103	72.44	11	16	ITS103.01 + ITS06.02
G5-3	ITS103	114.622	14	19	ITS103.01 + ITS06.02
G5-3	ITS103	22.9165	35	40	ITS103.01 + ITS06.02
G5-3	ITS103	11.0541	42	47	ITS103.01 + ITS06.02
G5-3	ITS103	9.8558	49	54	ITS103.01 + ITS06.02
G5-3	ITS103	4.69897	56	61	ITS103.01 + ITS06.02
G5-3	ITS103	2.21193	63	68	ITS103.01 + ITS06.02
G5-3	ITS103	1.28076	70	75	ITS103.01 + ITS06.02
G5-3	ITS103	0.682726	77	82	ITS103.01 + ITS06.02
G5-3	ITS103	0.622051	84	89	ITS103.01 + ITS06.02
G5-1	ITS103	0.1	-5	0	ITS103.01 + ITS06.02
G5-1	ITS103	732.543	-4	1	ITS103.01 + ITS06.02
G5-1	ITS103	512.01	-3	2	ITS103.01 + ITS06.02
G5-1	ITS103	469.325	0	5	ITS103.01 + ITS06.02
G5-1	ITS103	142.196	4	9	ITS103.01 + ITS06.02
G5-1	ITS103	177.109	7	12	ITS103.01 + ITS06.02
G5-1	ITS103	84.8835	11	16	ITS103.01 + ITS06.02
G5-1	ITS103	79.9853	14	19	ITS103.01 + ITS06.02
G5-1	ITS103	20.0556	35	40	ITS103.01 + ITS06.02
G5-1	ITS103	13.8185	42	47	ITS103.01 + ITS06.02
G5-1	ITS103	9.00197	49	54	ITS103.01 + ITS06.02
G5-1	ITS103	5.95993	56	61	ITS103.01 + ITS06.02
G5-1	ITS103	2.07817	63	68	ITS103.01 + ITS06.02
G5-1	ITS103	1.91345	70	75	ITS103.01 + ITS06.02
G5-1	ITS103	0.784979	77	82	ITS103.01 + ITS06.02
G5-1	ITS103	0.831906	84	89	ITS103.01 + ITS06.02
G4-1	ITS01	0.1	-5	0	ITS01+ ITS06.02
G4-2	ITS01	0.1	-5	0	ITS01+ ITS06.02
G4-4	ITS01	0.1	-5	0	ITS01+ ITS06.02
G4-1	ITS06	0.496654	-5	0	ITS01+ ITS06.02
G4-2	ITS06	0.1	-5	0	ITS01+ ITS06.02
G4-4	ITS06	0.1	-5	0	ITS01+ ITS06.02
G4-1	ITS01	324.076	-4	1	ITS01+ ITS06.02
G4-1	ITS01	214.28	-3	2	ITS01+ ITS06.02
G4-1	ITS01	152.362	0	5	ITS01+ ITS06.02
G4-1	ITS01	123.381	4	9	ITS01+ ITS06.02
G4-1	ITS01	100.293	11	16	ITS01+ ITS06.02
G4-1	ITS01	75.29	14	19	ITS01+ ITS06.02
G4-1	ITS01	61.609	21	26	ITS01+ ITS06.02
G4-1	ITS01	42.107	28	33	ITS01+ ITS06.02
G4-1	ITS01	34.227	35	40	ITS01+ ITS06.02
G4-1	ITS01	21.999	49	54	ITS01+ ITS06.02
G4-1	ITS01	11.939	56	61	ITS01+ ITS06.02
G4-1	ITS01	9.901	63	68	ITS01+ ITS06.02
G4-1	ITS01	6.752	70	75	ITS01+ ITS06.02
G4-1	ITS01	4.392	77	82	ITS01+ ITS06.02
G4-1	ITS01	3.121	84	89	ITS01+ ITS06.02
G4-2	ITS01	269.912	-4	1	ITS01+ ITS06.02
G4-2	ITS01	193.11	-3	2	ITS01+ ITS06.02
G4-2	ITS01	142.41	0	5	ITS01+ ITS06.02
G4-2	ITS01	121.892	4	9	ITS01+ ITS06.02
G4-2	ITS01	88.599	11	16	ITS01+ ITS06.02
G4-2	ITS01	62.541	14	19	ITS01+ ITS06.02
G4-2	ITS01	54.794	21	26	ITS01+ ITS06.02
G4-2	ITS01	40.821	28	33	ITS01+ ITS06.02
G4-2	ITS01	28.592	35	40	ITS01+ ITS06.02
G4-2	ITS01	14.329	49	54	ITS01+ ITS06.02
G4-2	ITS01	9.406	56	61	ITS01+ ITS06.02
G4-2	ITS01	6.757	63	68	ITS01+ ITS06.02
G4-2	ITS01	4.143	70	75	ITS01+ ITS06.02
G4-2	ITS01	2.717	77	82	ITS01+ ITS06.02
G4-2	ITS01	1.887	84	89	ITS01+ ITS06.02
G4-4	ITS01	279.273	-4	1	ITS01+ ITS06.02
G4-4	ITS01	179.822	-3	2	ITS01+ ITS06.02
G4-4	ITS01	139.576	0	5	ITS01+ ITS06.02
G4-4	ITS01	113.149	4	9	ITS01+ ITS06.02
G4-4	ITS01	79.192	11	16	ITS01+ ITS06.02
G4-4	ITS01	51.747	14	19	ITS01+ ITS06.02
G4-4	ITS01	30.201	21	26	ITS01+ ITS06.02
G4-4	ITS01	21.527	28	33	ITS01+ ITS06.02
G4-4	ITS01	15.952	35	40	ITS01+ ITS06.02
G4-4	ITS01	11.479	49	54	ITS01+ ITS06.02
G4-4	ITS01	9.714	56	61	ITS01+ ITS06.02
G4-4	ITS01	4.037	63	68	ITS01+ ITS06.02
G4-4	ITS01	2.362	70	75	ITS01+ ITS06.02
G4-4	ITS01	1.61	77	82	ITS01+ ITS06.02
G4-4	ITS01	1.229	84	89	ITS01+ ITS06.02
G4-1	ITS06	200.835	-4	1	ITS01+ ITS06.02
G4-1	ITS06	139.999	-3	2	ITS01+ ITS06.02
G4-1	ITS06	98.523	0	5	ITS01+ ITS06.02
G4-1	ITS06	83.534	4	9	ITS01+ ITS06.02
G4-1	ITS06	57.833	11	16	ITS01+ ITS06.02
G4-1	ITS06	35.412	14	19	ITS01+ ITS06.02
G4-1	ITS06	25.105	21	26	ITS01+ ITS06.02
G4-1	ITS06	19.597	28	33	ITS01+ ITS06.02
G4-1	ITS06	13.059	35	40	ITS01+ ITS06.02
G4-1	ITS06	9.014	49	54	ITS01+ ITS06.02
G4-1	ITS06	4.474	56	61	ITS01+ ITS06.02
G4-1	ITS06	3.323	63	68	ITS01+ ITS06.02
G4-1	ITS06	2.235	70	75	ITS01+ ITS06.02
G4-1	ITS06	1.541	77	82	ITS01+ ITS06.02
G4-1	ITS06	1.203	84	89	ITS01+ ITS06.02
G4-2	ITS06	181.129	-4	1	ITS01+ ITS06.02
G4-2	ITS06	125.232	-3	2	ITS01+ ITS06.02
G4-2	ITS06	92.029	0	5	ITS01+ ITS06.02
G4-2	ITS06	82.377	4	9	ITS01+ ITS06.02
G4-2	ITS06	54.457	11	16	ITS01+ ITS06.02
G4-2	ITS06	31.889	14	19	ITS01+ ITS06.02
G4-2	ITS06	21.517	21	26	ITS01+ ITS06.02
G4-2	ITS06	16.665	28	33	ITS01+ ITS06.02
G4-2	ITS06	11.572	35	40	ITS01+ ITS06.02
G4-2	ITS06	5.116	49	54	ITS01+ ITS06.02
G4-2	ITS06	3.007	56	61	ITS01+ ITS06.02
G4-2	ITS06	1.836	63	68	ITS01+ ITS06.02
G4-2	ITS06	1.106	70	75	ITS01+ ITS06.02
G4-2	ITS06	0.725	77	82	ITS01+ ITS06.02
G4-2	ITS06	0.5	84	89	ITS01+ ITS06.02
G4-4	ITS06	220.372	-4	1	ITS01+ ITS06.02
G4-4	ITS06	135.775	-3	2	ITS01+ ITS06.02
G4-4	ITS06	111.892	0	5	ITS01+ ITS06.02
G4-4	ITS06	61.5	4	9	ITS01+ ITS06.02
G4-4	ITS06	48.211	11	16	ITS01+ ITS06.02
G4-4	ITS06	34.456	14	19	ITS01+ ITS06.02
G4-4	ITS06	11.245	21	26	ITS01+ ITS06.02
G4-4	ITS06	6.269	28	33	ITS01+ ITS06.02
G4-4	ITS06	4.252	35	40	ITS01+ ITS06.02
G4-4	ITS06	2.403	49	54	ITS01+ ITS06.02
G4-4	ITS06	2.653	56	61	ITS01+ ITS06.02
G4-4	ITS06	0.918	63	68	ITS01+ ITS06.02
G4-4	ITS06	0.568	70	75	ITS01+ ITS06.02
G4-4	ITS06	0.374	77	82	ITS01+ ITS06.02
G4-4	ITS06	0.263	84	89	ITS01+ ITS06.02
G4-6	ITS01	0.1	-5	0	ITS01+ ITS06.02
G4-5	ITS01	1.84672	-5	0	ITS01+ ITS06.02
G4-3	ITS01	65.48	-5	0	ITS01+ ITS06.02
G4-6	ITS06	0.1	-5	0	ITS01+ ITS06.02
G4-5	ITS06	0.131035	-5	0	ITS01+ ITS06.02
G4-3	ITS06	0.239338	-5	0	ITS01+ ITS06.02
G4-6	ITS01	260.163	-4	1	ITS01+ ITS06.02
G4-6	ITS01	176.43	-3	2	ITS01+ ITS06.02
G4-6	ITS01	130.545	0	5	ITS01+ ITS06.02
G4-6	ITS01	104.415	4	9	ITS01+ ITS06.02
G4-6	ITS01	65.782	11	16	ITS01+ ITS06.02
G4-6	ITS01	49.845	14	19	ITS01+ ITS06.02
G4-6	ITS01	35.5	21	26	ITS01+ ITS06.02
G4-6	ITS01	26.442	28	33	ITS01+ ITS06.02
G4-6	ITS01	17.113	35	40	ITS01+ ITS06.02
G4-6	ITS01	7.597	49	54	ITS01+ ITS06.02
G4-6	ITS01	5.2	56	61	ITS01+ ITS06.02
G4-6	ITS01	2.103	70	75	ITS01+ ITS06.02
G4-6	ITS01	1.288	77	82	ITS01+ ITS06.02
G4-6	ITS01	0.926	84	89	ITS01+ ITS06.02
G4-5	ITS01	128.257	-4	1	ITS01+ ITS06.02
G4-5	ITS01	102.496	-3	2	ITS01+ ITS06.02
G4-5	ITS01	71.84	0	5	ITS01+ ITS06.02
G4-5	ITS01	63.883	4	9	ITS01+ ITS06.02
G4-5	ITS01	57.977	7	12	ITS01+ ITS06.02
G4-5	ITS01	45.217	11	16	ITS01+ ITS06.02
G4-5	ITS01	39.616	14	19	ITS01+ ITS06.02
G4-5	ITS01	31.795	21	26	ITS01+ ITS06.02
G4-5	ITS01	26.77	28	33	ITS01+ ITS06.02
G4-5	ITS01	18.806	35	40	ITS01+ ITS06.02
G4-5	ITS01	9.542	49	54	ITS01+ ITS06.02
G4-5	ITS01	9.071	56	61	ITS01+ ITS06.02
G4-5	ITS01	6.79	63	68	ITS01+ ITS06.02
G4-5	ITS01	4.105	70	75	ITS01+ ITS06.02
G4-5	ITS01	1.497	84	89	ITS01+ ITS06.02
G4-3	ITS01	308.345	-4	1	ITS01+ ITS06.02
G4-3	ITS01	203.608	-3	2	ITS01+ ITS06.02
G4-3	ITS01	152.673	0	5	ITS01+ ITS06.02
G4-3	ITS01	134.188	4	9	ITS01+ ITS06.02
G4-3	ITS01	104.211	7	12	ITS01+ ITS06.02
G4-3	ITS01	73.159	14	19	ITS01+ ITS06.02
G4-3	ITS01	59.18	21	26	ITS01+ ITS06.02
G4-3	ITS01	52.901	28	33	ITS01+ ITS06.02
G4-3	ITS01	43.731	35	40	ITS01+ ITS06.02
G4-3	ITS01	37.718	42	47	ITS01+ ITS06.02
G4-3	ITS01	35.801	63	68	ITS01+ ITS06.02
G4-3	ITS01	35.561	70	75	ITS01+ ITS06.02
G4-6	ITS06	181.07	-4	1	ITS01+ ITS06.02
G4-6	ITS06	121.816	-3	2	ITS01+ ITS06.02
G4-6	ITS06	90.791	0	5	ITS01+ ITS06.02
G4-6	ITS06	76.326	4	9	ITS01+ ITS06.02
G4-6	ITS06	44.755	11	16	ITS01+ ITS06.02
G4-6	ITS06	30.174	14	19	ITS01+ ITS06.02
G4-6	ITS06	18.965	21	26	ITS01+ ITS06.02
G4-6	ITS06	13.065	28	33	ITS01+ ITS06.02
G4-6	ITS06	7.988	35	40	ITS01+ ITS06.02
G4-6	ITS06	2.756	49	54	ITS01+ ITS06.02
G4-6	ITS06	1.877	56	61	ITS01+ ITS06.02
G4-6	ITS06	0.665	70	75	ITS01+ ITS06.02
G4-6	ITS06	0.462	77	82	ITS01+ ITS06.02
G4-6	ITS06	0.341	84	89	ITS01+ ITS06.02
G4-5	ITS06	111.764	-4	1	ITS01+ ITS06.02
G4-5	ITS06	83.863	-3	2	ITS01+ ITS06.02
G4-5	ITS06	59.93	0	5	ITS01+ ITS06.02
G4-5	ITS06	53.311	4	9	ITS01+ ITS06.02
G4-5	ITS06	43.812	7	12	ITS01+ ITS06.02
G4-5	ITS06	29.098	11	16	ITS01+ ITS06.02
G4-5	ITS06	26.476	14	19	ITS01+ ITS06.02
G4-5	ITS06	20.62	21	26	ITS01+ ITS06.02
G4-5	ITS06	17.012	28	33	ITS01+ ITS06.02
G4-5	ITS06	10.514	35	40	ITS01+ ITS06.02
G4-5	ITS06	4.658	49	54	ITS01+ ITS06.02
G4-5	ITS06	2.791	56	61	ITS01+ ITS06.02
G4-5	ITS06	1.25	63	68	ITS01+ ITS06.02
G4-5	ITS06	0.512	70	75	ITS01+ ITS06.02
G4-5	ITS06	0.103	84	89	ITS01+ ITS06.02
G4-3	ITS06	144.499	-4	1	ITS01+ ITS06.02
G4-3	ITS06	94.981	-3	2	ITS01+ ITS06.02
G4-3	ITS06	70.969	0	5	ITS01+ ITS06.02
G4-3	ITS06	45.137	4	9	ITS01+ ITS06.02
G4-3	ITS06	41.918	7	12	ITS01+ ITS06.02
G4-3	ITS06	26.52	14	19	ITS01+ ITS06.02
G4-3	ITS06	16.198	21	26	ITS01+ ITS06.02
G4-3	ITS06	13.21	28	33	ITS01+ ITS06.02
G4-3	ITS06	8.81	35	40	ITS01+ ITS06.02
G4-3	ITS06	7.007	42	47	ITS01+ ITS06.02
G4-3	ITS06	2.216	63	68	ITS01+ ITS06.02
G4-3	ITS06	1.364	70	75	ITS01+ ITS06.02
G4-3	ITS06	0.915	77	82	ITS01+ ITS06.02
G4-3	ITS06	0.639	84	89	ITS01+ ITS06.02
G5-6	ITS06	0.1	-5	0	ITS103.01 + ITS06.02
G5-5	ITS06	0.181784	-5	0	ITS103.01 + ITS06.02
G5-2	ITS06	0.977098	-5	0	ITS103.01 + ITS06.02
G5-4	ITS06	0.1	-5	0	ITS103.01 + ITS06.02
G5-3	ITS06	0.310669	-5	0	ITS103.01 + ITS06.02
G5-1	ITS06	0.1	-5	0	ITS103.01 + ITS06.02
G2-6	ITS06	0.1	-5	0	ITS06.02
G2-3	ITS06	0.405968	-5	0	ITS06.02
G2-5	ITS06	0.1	-5	0	ITS06.02
G2-2	ITS06	0.1	-5	0	ITS06.02
G2-4	ITS06	0.1	-5	0	ITS06.02
G2-1	ITS06	0.1	-5	0	ITS06.02
G5-6	ITS06	162.045	-4	1	ITS103.01 + ITS06.02
G5-6	ITS06	110.288	-3	2	ITS103.01 + ITS06.02
G5-6	ITS06	81.717	0	5	ITS103.01 + ITS06.02
G5-6	ITS06	52.686	4	9	ITS103.01 + ITS06.02
G5-6	ITS06	46.481	7	12	ITS103.01 + ITS06.02
G5-6	ITS06	40.999	11	16	ITS103.01 + ITS06.02
G5-6	ITS06	33.292	14	19	ITS103.01 + ITS06.02
G5-6	ITS06	19.413	21	26	ITS103.01 + ITS06.02
G5-6	ITS06	14.022	28	33	ITS103.01 + ITS06.02
G5-6	ITS06	9.981	35	40	ITS103.01 + ITS06.02
G5-6	ITS06	7.465	42	47	ITS103.01 + ITS06.02
G5-6	ITS06	5.345	49	54	ITS103.01 + ITS06.02
G5-6	ITS06	3.096	56	61	ITS103.01 + ITS06.02
G5-6	ITS06	2.4	63	68	ITS103.01 + ITS06.02
G5-6	ITS06	1.726	70	75	ITS103.01 + ITS06.02
G5-6	ITS06	1.097	77	82	ITS103.01 + ITS06.02
G5-6	ITS06	0.887	84	89	ITS103.01 + ITS06.02
G5-5	ITS06	210.51	-4	1	ITS103.01 + ITS06.02
G5-5	ITS06	143.922	-3	2	ITS103.01 + ITS06.02
G5-5	ITS06	87.11	0	5	ITS103.01 + ITS06.02
G5-5	ITS06	66.316	4	9	ITS103.01 + ITS06.02
G5-5	ITS06	47.933	7	12	ITS103.01 + ITS06.02
G5-5	ITS06	41.267	11	16	ITS103.01 + ITS06.02
G5-5	ITS06	36.062	14	19	ITS103.01 + ITS06.02
G5-5	ITS06	22.263	21	26	ITS103.01 + ITS06.02
G5-5	ITS06	19.764	28	33	ITS103.01 + ITS06.02
G5-5	ITS06	13.775	35	40	ITS103.01 + ITS06.02
G5-5	ITS06	9.64	42	47	ITS103.01 + ITS06.02
G5-5	ITS06	6.638	49	54	ITS103.01 + ITS06.02
G5-5	ITS06	3.909	56	61	ITS103.01 + ITS06.02
G5-5	ITS06	3.298	63	68	ITS103.01 + ITS06.02
G5-5	ITS06	1.992	70	75	ITS103.01 + ITS06.02
G5-5	ITS06	1.496	77	82	ITS103.01 + ITS06.02
G5-5	ITS06	1.002	84	89	ITS103.01 + ITS06.02
G5-2	ITS06	149.751	-4	1	ITS103.01 + ITS06.02
G5-2	ITS06	98.199	-3	2	ITS103.01 + ITS06.02
G5-2	ITS06	74.922	0	5	ITS103.01 + ITS06.02
G5-2	ITS06	54.372	4	9	ITS103.01 + ITS06.02
G5-2	ITS06	51.412	7	12	ITS103.01 + ITS06.02
G5-2	ITS06	37.465	11	16	ITS103.01 + ITS06.02
G5-2	ITS06	33.604	14	19	ITS103.01 + ITS06.02
G5-2	ITS06	22.042	21	26	ITS103.01 + ITS06.02
G5-2	ITS06	14.561	28	33	ITS103.01 + ITS06.02
G5-2	ITS06	10.546	35	40	ITS103.01 + ITS06.02
G5-2	ITS06	7.774	42	47	ITS103.01 + ITS06.02
G5-2	ITS06	5.959	49	54	ITS103.01 + ITS06.02
G5-2	ITS06	3.507	56	61	ITS103.01 + ITS06.02
G5-2	ITS06	2.464	63	68	ITS103.01 + ITS06.02
G5-2	ITS06	1.818	70	75	ITS103.01 + ITS06.02
G5-2	ITS06	1.281	77	82	ITS103.01 + ITS06.02
G5-2	ITS06	0.964	84	89	ITS103.01 + ITS06.02
G5-4	ITS06	185.536	-4	1	ITS103.01 + ITS06.02
G5-4	ITS06	115.558	-3	2	ITS103.01 + ITS06.02
G5-4	ITS06	81.099	0	5	ITS103.01 + ITS06.02
G5-4	ITS06	60.231	4	9	ITS103.01 + ITS06.02
G5-4	ITS06	54.825	7	12	ITS103.01 + ITS06.02
G5-4	ITS06	42.95	11	16	ITS103.01 + ITS06.02
G5-4	ITS06	36.432	14	19	ITS103.01 + ITS06.02
G5-4	ITS06	20.837	21	26	ITS103.01 + ITS06.02
G5-4	ITS06	16.525	28	33	ITS103.01 + ITS06.02
G5-4	ITS06	12.903	35	40	ITS103.01 + ITS06.02
G5-4	ITS06	9.165	42	47	ITS103.01 + ITS06.02
G5-4	ITS06	5.124	49	54	ITS103.01 + ITS06.02
G5-4	ITS06	2.002	56	61	ITS103.01 + ITS06.02
G5-4	ITS06	1.173	63	68	ITS103.01 + ITS06.02
G5-4	ITS06	0.738	70	75	ITS103.01 + ITS06.02
G5-4	ITS06	0.528	77	82	ITS103.01 + ITS06.02
G5-4	ITS06	0.313	84	89	ITS103.01 + ITS06.02
G5-3	ITS06	198.835	-4	1	ITS103.01 + ITS06.02
G5-3	ITS06	127.989	-3	2	ITS103.01 + ITS06.02
G5-3	ITS06	88.142	0	5	ITS103.01 + ITS06.02
G5-3	ITS06	68.093	4	9	ITS103.01 + ITS06.02
G5-3	ITS06	59.982	7	12	ITS103.01 + ITS06.02
G5-3	ITS06	44.798	11	16	ITS103.01 + ITS06.02
G5-3	ITS06	37.582	14	19	ITS103.01 + ITS06.02
G5-3	ITS06	18.773	21	26	ITS103.01 + ITS06.02
G5-3	ITS06	16.689	28	33	ITS103.01 + ITS06.02
G5-3	ITS06	13.744	35	40	ITS103.01 + ITS06.02
G5-3	ITS06	8.682	42	47	ITS103.01 + ITS06.02
G5-3	ITS06	5.58	49	54	ITS103.01 + ITS06.02
G5-3	ITS06	3.8	56	61	ITS103.01 + ITS06.02
G5-3	ITS06	2.533	63	68	ITS103.01 + ITS06.02
G5-3	ITS06	1.973	70	75	ITS103.01 + ITS06.02
G5-3	ITS06	1.455	77	82	ITS103.01 + ITS06.02
G5-3	ITS06	1.113	84	89	ITS103.01 + ITS06.02
G5-1	ITS06	206.029	-4	1	ITS103.01 + ITS06.02
G5-1	ITS06	123.125	-3	2	ITS103.01 + ITS06.02
G5-1	ITS06	85.557	0	5	ITS103.01 + ITS06.02
G5-1	ITS06	68.959	4	9	ITS103.01 + ITS06.02
G5-1	ITS06	65.883	7	12	ITS103.01 + ITS06.02
G5-1	ITS06	47.882	11	16	ITS103.01 + ITS06.02
G5-1	ITS06	37.633	14	19	ITS103.01 + ITS06.02
G5-1	ITS06	19.548	21	26	ITS103.01 + ITS06.02
G5-1	ITS06	19.682	28	33	ITS103.01 + ITS06.02
G5-1	ITS06	14.929	35	40	ITS103.01 + ITS06.02
G5-1	ITS06	10.867	42	47	ITS103.01 + ITS06.02
G5-1	ITS06	7.81	49	54	ITS103.01 + ITS06.02
G5-1	ITS06	4.711	56	61	ITS103.01 + ITS06.02
G5-1	ITS06	3.476	63	68	ITS103.01 + ITS06.02
G5-1	ITS06	2.584	70	75	ITS103.01 + ITS06.02
G5-1	ITS06	1.52	77	82	ITS103.01 + ITS06.02
G5-1	ITS06	0.815	84	89	ITS103.01 + ITS06.02
G2-6	ITS06	299.077	-4	1	ITS06.02
G2-6	ITS06	236.231	-3	2	ITS06.02
G2-6	ITS06	157.859	0	5	ITS06.02
G2-6	ITS06	153.097	4	9	ITS06.02
G2-6	ITS06	96.796	7	12	ITS06.02
G2-6	ITS06	57.588	14	19	ITS06.02
G2-6	ITS06	29.926	21	26	ITS06.02
G2-6	ITS06	18.524	35	40	ITS06.02
G2-6	ITS06	11.083	42	47	ITS06.02
G2-6	ITS06	3.973	56	61	ITS06.02
G2-6	ITS06	3.01	63	68	ITS06.02
G2-6	ITS06	2.198	70	75	ITS06.02
G2-6	ITS06	1.393	77	82	ITS06.02
G2-6	ITS06	0.964	84	89	ITS06.02
G2-3	ITS06	363.321	-4	1	ITS06.02
G2-3	ITS06	253.08	-3	2	ITS06.02
G2-3	ITS06	153.441	0	5	ITS06.02
G2-3	ITS06	136.085	4	9	ITS06.02
G2-3	ITS06	68.255	11	16	ITS06.02
G2-3	ITS06	55.989	14	19	ITS06.02
G2-3	ITS06	34.155	21	26	ITS06.02
G2-3	ITS06	10.792	49	54	ITS06.02
G2-3	ITS06	6.061	56	61	ITS06.02
G2-3	ITS06	5.45	63	68	ITS06.02
G2-3	ITS06	3.811	70	75	ITS06.02
G2-3	ITS06	2.522	77	82	ITS06.02
G2-3	ITS06	1.786	84	89	ITS06.02
G2-5	ITS06	310.216	-4	1	ITS06.02
G2-5	ITS06	187.244	-3	2	ITS06.02
G2-5	ITS06	151.644	0	5	ITS06.02
G2-5	ITS06	114.427	4	9	ITS06.02
G2-5	ITS06	57.387	11	16	ITS06.02
G2-5	ITS06	44.672	14	19	ITS06.02
G2-5	ITS06	28.065	21	26	ITS06.02
G2-5	ITS06	14.194	35	40	ITS06.02
G2-5	ITS06	7.054	49	54	ITS06.02
G2-5	ITS06	4.07	56	61	ITS06.02
G2-5	ITS06	3.196	63	68	ITS06.02
G2-5	ITS06	2.201	70	75	ITS06.02
G2-5	ITS06	1.442	77	82	ITS06.02
G2-5	ITS06	0.963	84	89	ITS06.02
G2-2	ITS06	393.653	-4	1	ITS06.02
G2-2	ITS06	228.045	-3	2	ITS06.02
G2-2	ITS06	161.427	0	5	ITS06.02
G2-2	ITS06	141.902	4	9	ITS06.02
G2-2	ITS06	61.268	11	16	ITS06.02
G2-2	ITS06	54.822	14	19	ITS06.02
G2-2	ITS06	30.489	21	26	ITS06.02
G2-2	ITS06	18.21	35	40	ITS06.02
G2-2	ITS06	9.057	49	54	ITS06.02
G2-2	ITS06	4.348	56	61	ITS06.02
G2-2	ITS06	3.706	63	68	ITS06.02
G2-2	ITS06	2.529	70	75	ITS06.02
G2-2	ITS06	1.89	77	82	ITS06.02
G2-2	ITS06	0.875	84	89	ITS06.02
G2-4	ITS06	508.734	-4	1	ITS06.02
G2-4	ITS06	283.334	-3	2	ITS06.02
G2-4	ITS06	201.515	0	5	ITS06.02
G2-4	ITS06	171.807	4	9	ITS06.02
G2-4	ITS06	123.607	7	12	ITS06.02
G2-4	ITS06	91.909	11	16	ITS06.02
G2-4	ITS06	9.762	42	47	ITS06.02
G2-4	ITS06	7.618	49	54	ITS06.02
G2-4	ITS06	4.21	63	68	ITS06.02
G2-4	ITS06	2.403	70	75	ITS06.02
G2-4	ITS06	1.386	77	82	ITS06.02
G2-4	ITS06	0.782	84	89	ITS06.02
G2-1	ITS06	386.138	-4	1	ITS06.02
G2-1	ITS06	266.349	-3	2	ITS06.02
G2-1	ITS06	189.178	0	5	ITS06.02
G2-1	ITS06	170.065	4	9	ITS06.02
G2-1	ITS06	84.935	11	16	ITS06.02
G2-1	ITS06	83.699	14	19	ITS06.02
G2-1	ITS06	16.465	42	47	ITS06.02
G2-1	ITS06	10.533	49	54	ITS06.02
G2-1	ITS06	7.875	63	68	ITS06.02
G2-1	ITS06	6.531	70	75	ITS06.02
G2-1	ITS06	4.96	77	82	ITS06.02
G2-1	ITS06	3.298	84	89	ITS06.02
G5-6	ITS103	22.186	21	26	ITS103.01 + ITS06.02
G5-6	ITS103	15.0545	28	33	ITS103.01 + ITS06.02
G5-6	ITS103	0.14426	100	105	ITS103.01 + ITS06.02
G5-6	ITS103	0.1	116	121	ITS103.01 + ITS06.02
G5-6	ITS103	0.1	129	134	ITS103.01 + ITS06.02
G5-6	ITS103	0.1	144	149	ITS103.01 + ITS06.02
G5-6	ITS103	0.1	158	163	ITS103.01 + ITS06.02
G5-5	ITS103	32.1006	21	26	ITS103.01 + ITS06.02
G5-5	ITS103	18.9159	28	33	ITS103.01 + ITS06.02
G5-5	ITS103	0.188138	100	105	ITS103.01 + ITS06.02
G5-5	ITS103	0.1	116	121	ITS103.01 + ITS06.02
G5-5	ITS103	0.1	129	134	ITS103.01 + ITS06.02
G5-5	ITS103	0.1	144	149	ITS103.01 + ITS06.02
G5-5	ITS103	0.1	158	163	ITS103.01 + ITS06.02
G5-2	ITS103	26.5091	21	26	ITS103.01 + ITS06.02
G5-2	ITS103	12.4937	28	33	ITS103.01 + ITS06.02
G5-2	ITS103	0.463238	100	105	ITS103.01 + ITS06.02
G5-2	ITS103	0.123839	116	121	ITS103.01 + ITS06.02
G5-2	ITS103	0.10286	129	134	ITS103.01 + ITS06.02
G5-2	ITS103	0.1	144	149	ITS103.01 + ITS06.02
G5-2	ITS103	0.1	158	163	ITS103.01 + ITS06.02
G5-4	ITS103	33.9175	21	26	ITS103.01 + ITS06.02
G5-4	ITS103	19.4603	28	33	ITS103.01 + ITS06.02
G5-4	ITS103	0.311639	100	105	ITS103.01 + ITS06.02
G5-4	ITS103	0.15314	116	121	ITS103.01 + ITS06.02
G5-4	ITS103	0.106945	129	134	ITS103.01 + ITS06.02
G5-4	ITS103	0.10716	144	149	ITS103.01 + ITS06.02
G5-4	ITS103	0.1	158	163	ITS103.01 + ITS06.02
G5-3	ITS103	29.8855	21	26	ITS103.01 + ITS06.02
G5-3	ITS103	15.927	28	33	ITS103.01 + ITS06.02
G5-3	ITS103	0.185394	100	105	ITS103.01 + ITS06.02
G5-3	ITS103	0.1	116	121	ITS103.01 + ITS06.02
G5-3	ITS103	0.1	129	134	ITS103.01 + ITS06.02
G5-3	ITS103	0.1	144	149	ITS103.01 + ITS06.02
G5-3	ITS103	0.1	158	163	ITS103.01 + ITS06.02
G5-1	ITS103	30.5353	21	26	ITS103.01 + ITS06.02
G5-1	ITS103	20.0716	28	33	ITS103.01 + ITS06.02
G5-1	ITS103	0.117968	100	105	ITS103.01 + ITS06.02
G5-1	ITS103	0.1	116	121	ITS103.01 + ITS06.02
G5-1	ITS103	0.1	129	134	ITS103.01 + ITS06.02
G5-1	ITS103	0.1	144	149	ITS103.01 + ITS06.02
G5-1	ITS103	0.1	158	163	ITS103.01 + ITS06.02
G3-5	ITS103	0.200455	100	105	ITS103.01
G3-5	ITS103	0.1	116	121	ITS103.01
G3-5	ITS103	0.1	129	134	ITS103.01
G3-5	ITS103	0.1	144	149	ITS103.01
G3-5	ITS103	0.1	158	163	ITS103.01
G3-1	ITS103	1.29754	100	105	ITS103.01
G3-1	ITS103	0.58601	116	121	ITS103.01
G3-1	ITS103	0.311192	129	134	ITS103.01
G3-1	ITS103	0.121049	144	149	ITS103.01
G3-1	ITS103	0.1	158	163	ITS103.01
G3-4	ITS103	0.13819	100	105	ITS103.01
G3-4	ITS103	0.1	116	121	ITS103.01
G3-4	ITS103	0.1	129	134	ITS103.01
G3-4	ITS103	0.1	144	149	ITS103.01
G3-4	ITS103	0.1	158	163	ITS103.01
G3-3	ITS103	0.299269	100	105	ITS103.01
G3-3	ITS103	0.151168	116	121	ITS103.01
G3-3	ITS103	0.1	129	134	ITS103.01
G3-3	ITS103	0.1	144	149	ITS103.01
G3-3	ITS103	0.1	158	163	ITS103.01
G3-2	ITS103	0.852331	100	105	ITS103.01
G3-2	ITS103	0.433471	116	121	ITS103.01
G3-2	ITS103	0.198606	129	134	ITS103.01
G3-2	ITS103	0.12367	144	149	ITS103.01
G3-2	ITS103	0.1	158	163	ITS103.01
G3-6	ITS103	1.96224	100	105	ITS103.01
G3-6	ITS103	1.21533	116	121	ITS103.01
G3-6	ITS103	0.936216	129	134	ITS103.01
G3-6	ITS103	0.440294	144	149	ITS103.01
G3-6	ITS103	0.1	158	163	ITS103.01

## Sheet: EFig1A
mAb neutralization against SIV isolates
Virus:	SIVsmE660.A8.CP3C								Virus:	SIVsmE660.2A5.CR54								Virus:	SIVmac239
				Corrected									Corrected									Corrected
mAb	Conc. (ug/mL)	Background RLU	Baseline RLU	RLU1	RLU2	%Neut Raw	%Neut Plot		mAb	Conc. (ug/mL)	Background RLU	Baseline RLU	RLU1	RLU2	%Neut Raw	%Neut Plot		mAb	Conc. (ug/mL)	Background RLU	Baseline RLU	RLU1	RLU2	%Neut Raw	%Neut Plot
ITS01	50	1409	81862	1703	1859	97.8	97.8		ITS01	50	1427	104051	50100	41008	56.2	56.2		ITS01	50	549	101596	200655	192348	-93.4	0
ITS01	10	1409	81862	2043	1561	97.8	97.8		ITS01	10	1427	104051	50248	46532	53.5	53.5		ITS01	10	549	101596	135199	127008	-29	0
ITS01	2	1409	81862	2071	1501	97.8	97.8		ITS01	2	1427	104051	42548	40535	60.1	60.1		ITS01	2	549	101596	113029	104848	-7.2	0
ITS01	0.4	1409	81862	4307	3429	95.3	95.3		ITS01	0.4	1427	104051	47653	42868	56.5	56.5		ITS01	0.4	549	101596	96169	93915	6.5	6.5
ITS01	0.08	1409	81862	10021	10517	87.5	87.5		ITS01	0.08	1427	104051	62839	64448	38.8	38.8		ITS01	0.08	549	101596	92676	83554	13.3	13.3
ITS01	0.016	1409	81862	31604	40831	55.8	55.8		ITS01	0.016	1427	104051	89141	81057	18.2	18.2		ITS01	0.016	549	101596	111569	89243	1.2	1.2
ITS01	0.0032	1409	81862	67246	74515	13.4	13.4		ITS01	0.0032	1427	104051	97834	105121	2.5	2.5		ITS01	0.0032	549	101596	107387	101475	-2.8	0
ITS01	0.00064	1409	81862	81811	82974	-0.6	0		ITS01	0.00064	1427	104051	130055	130159	-25	0		ITS01	0.00064	549	101596	119635	113047	-14.5	0
ITS06.02	50	1515	163016	36788	51371	73	73		ITS06.02	50	1465	220509	161506	159602	27.2	27.2		ITS06.02	50	329	10239	10987	11002	-7.4	0
ITS06.02	10	1515	163016	55747	56236	65.7	65.7		ITS06.02	10	1465	220509	153479	158500	29.3	29.3		ITS06.02	10	329	10239	12917	13363	-28.3	0
ITS06.02	2	1515	163016	55243	57599	65.4	65.4		ITS06.02	2	1465	220509	161570	155670	28.1	28.1		ITS06.02	2	329	10239	11095	9763	-1.9	0
ITS06.02	0.4	1515	163016	63133	57571	63	63		ITS06.02	0.4	1465	220509	156375	155570	29.3	29.3		ITS06.02	0.4	329	10239	10118	9357	4.9	4.9
ITS06.02	0.08	1515	163016	60949	64171	61.6	61.6		ITS06.02	0.08	1465	220509	145712	146440	33.8	33.8		ITS06.02	0.08	329	10239	10249	11547	-6.4	0
ITS06.02	0.016	1515	163016	79692	77928	51.7	51.7		ITS06.02	0.016	1465	220509	161266	168902	25.1	25.1		ITS06.02	0.016	329	10239	10771	10666	-4.7	0
ITS06.02	0.0032	1515	163016	122408	116539	26.7	26.7		ITS06.02	0.0032	1465	220509	190079	200216	11.5	11.5		ITS06.02	0.0032	329	10239	9850	9643	4.8	4.8
ITS06.02	0.00064	1515	163016	151170	149086	7.9	7.9		ITS06.02	0.00064	1465	220509	212388	221197	1.7	1.7		ITS06.02	0.00064	329	10239	8427	9605	11.9	11.9
ITS102.03	50	2831	337196	3029	3141	99.1	99.1		ITS102.03	50	2473	196581	3063	2639	98.5	98.5		ITS102.03	50	750	147324	2539	2744	98.2	98.2
ITS102.03	10	2831	337196	4773	5633	98.5	98.5		ITS102.03	10	2473	196581	5049	5563	97.3	97.3		ITS102.03	10	750	147324	7917	8273	94.5	94.5
ITS102.03	2	2831	337196	6387	8289	97.8	97.8		ITS102.03	2	2473	196581	24390	22450	88.1	88.1		ITS102.03	2	750	147324	42193	43235	71	71
ITS102.03	0.4	2831	337196	38225	41286	88.2	88.2		ITS102.03	0.4	2473	196581	72823	62291	65.6	65.6		ITS102.03	0.4	750	147324	96462	99523	33.5	33.5
ITS102.03	0.08	2831	337196	155824	166221	52.2	52.2		ITS102.03	0.08	2473	196581	147659	165513	20.3	20.3		ITS102.03	0.08	750	147324	129414	126067	13.3	13.3
ITS102.03	0.016	2831	337196	258309	277894	20.5	20.5		ITS102.03	0.016	2473	196581	177785	205090	2.6	2.6		ITS102.03	0.016	750	147324	139899	139008	5.3	5.3
ITS102.03	0.0032	2831	337196	310404	359076	0.7	0.7		ITS102.03	0.0032	2473	196581	210836	234655	-13.3	0		ITS102.03	0.0032	750	147324	136536	146023	4.1	4.1
ITS102.03	0.00064	2831	337196	356951	377777	-8.9	0		ITS102.03	0.00064	2473	196581	223740	233274	-16.2	0		ITS102.03	0.00064	750	147324	159415	162455	-9.2	0
ITS103.01	50	2910	471421	2675	1249	99.6	99.6		ITS103.01	50	684	57112	35	72	99.9	99.9		ITS103.01	50	750	147324	-37	-50	100	100
ITS103.01	10	2910	471421	1939	1863	99.6	99.6		ITS103.01	10	684	57112	89	303	99.7	99.7		ITS103.01	10	750	147324	-26	181	99.9	99.9
ITS103.01	2	2910	471421	3287	3033	99.3	99.3		ITS103.01	2	684	57112	182	173	99.7	99.7		ITS103.01	2	750	147324	88	454	99.8	99.8
ITS103.01	0.4	2910	471421	7595	10503	98.1	98.1		ITS103.01	0.4	684	57112	919	501	98.8	98.8		ITS103.01	0.4	750	147324	1013	644	99.4	99.4
ITS103.01	0.08	2910	471421	66741	60320	86.5	86.5		ITS103.01	0.08	684	57112	7196	7151	87.4	87.4		ITS103.01	0.08	750	147324	4947	5733	96.4	96.4
ITS103.01	0.016	2910	471421	222761	225449	52.5	52.5		ITS103.01	0.016	684	57112	29096	29781	48.5	48.5		ITS103.01	0.016	750	147324	39164	42441	72.3	72.3
ITS103.01	0.0032	2910	471421	387557	394944	17	17		ITS103.01	0.0032	684	57112	48642	47739	15.6	15.6		ITS103.01	0.0032	750	147324	100960	98121	32.4	32.4
ITS103.01	0.00064	2910	471421	460132	472608	1.1	1.1		ITS103.01	0.00064	684	57112	62197	60305	-7.2	0		ITS103.01	0.00064	750	147324	142023	143271	3.2	3.2

## Sheet: Fig3B-F | Fig4A
Viral loads
Animal ID	B3-1	B2-3	B3-5	B3-6	B3-4	B3-3	B3-2	B2-2	B2-5	B2-1	B2-4	B2-6		B1-1	B1-2	B1-3	B1-4
Day post first challenge													Day post first challenge
-7	Below 15	Below 15	Below 15	Below 15	Below 15	Below 15	Below 15	Below 15	Below 15	Below 15	Below 15	Below 15	0	Below 15	Below 15	Below 15	Below 15
0	Below 15	Below 15	Below 15	Below 15	Below 15	Below 15	Below 15	Below 15	Below 15	Below 15	Below 15	Below 15	4	Below 15	Below 15	Below 15	Below 15
4	Below 15	Below 15	Below 15	Below 15	Below 15	Below 15	Below 15	Below 15	Below 15	Below 15	Below 15	Below 15	8	1000000	690000	590000	160000
7	Below 15	Below 15	Below 15	Below 15	Below 15	Below 15	Below 15	Below 15	Below 15	25	Below 15	Below 15	11	120000000	140000000	60000000	17000000
11	Below 15	65	Below 15	Below 15	Below 15	Below 15	Below 15	Below 15	Below 15	7000	Below 15	Below 15	14	370000000	660000000	570000000	290000000
14	Below 15	2200	Below 15	Below 15	Below 15	Below 15	Below 15	Below 15	65	540000	Below 15	Below 15	18	57000000	75000000	67000000	44000000
18	Below 15	170000	Below 15	Below 15	Below 15	Below 15	Below 15	190000	390000	21000000	7900	12000	21	27000000	23000000	27000000	15000000
21	Below 15	1200000	Below 15	Below 15	Below 15	Below 15	Below 15	14000000	27000000	65000000	720000	970000	25	10000000	20000000	27000000	14000000
25	Below 15		Below 15	Below 15	Below 15	Below 15	Below 15	150000000	66000000		53000000	11000000	28	7800000	5900000	7500000	6700000
28	Below 15	240000	Below 15	Below 15	Below 15	Below 15	Below 15	53000000	6700000	3900000	40000000	3900000	32	3400000	5400000	6300000	3500000
32	Below 15	350000	Below 15	Below 15	Below 15	Below 15	Below 15	13000000	10000000	5600000	12000000	670000	35	3100000	2300000	4500000	2100000
35	Below 15	190000	610	470	15	Below 15	540	19000000	4800000	1700000	6700000	730000	42	4100000	3900000	7100000	1200000
39	Below 15		Below 15	Below 15	Below 15	Below 15	Below 15	5400000	4900000		3400000	560000	49	5500000	3700000	6600000	1900000
42	760	50000	Below 15	Below 15	Below 15	Below 15	Below 15	2200000	1200000	750000	2400000	400000	56	7500000	3900000	5400000	1700000
46	680000		Below 15	Below 15	Below 15	Below 15	Below 15	2500000	1200000		1300000	330000	63	19000000	4700000	9800000	2300000
49	20000000	5000	Below 15	Below 15	Below 15	40	Below 15	4300000	1000000	360000	1000000	250000	70	33000000	6400000	11000000	170000
53	46000000	2600	Below 15	Below 15	Below 15	Below 15	Below 15	2100000	430000	250000	700000	120000	77	42000000	11000000	10000000	4500000
56	12000000	3200	Below 15	Below 15	1700	Below 15	Below 15	2900000	290000	180000	590000	110000	84	47000000	14000000	11000000	5400000
60	3800000		Below 15	23000	2100000	Below 15	Below 15						91	19000000	9700000	4500000	6500000
63	3300000	3000	40000		40000000	25	25	3100000	570000	260000	580000		98	34000000	14000000	6000000	5200000
67	2500000	2300	28000000	40000000	36000000	41000	Below 15	6300000	1300000	220000	710000	77000	106	38000000	15000000	5400000	6400000
71	1800000	1400	81000000	22000000	5900000	12000000	540	4500000	580000	170000	460000	34000	112	42000000	22000000	7100000	9400000
74	2100000		19000000	7300000	6100000	52000000							119	44000000	37000000	6600000	11000000
77	1700000	1400	8200000	3400000	4400000	23000000	1500000	5800000	710000	370000	410000	49000	127	34000000	42000000	6700000	13000000
81	2500000		9200000	2800000	1200000	7900000	110000000						133	26000000	23000000	5800000	10000000
84	1300000	1200	3700000	1200000	960000	7400000	73000000	11000000	1100000	460000	1000000	26000	141	21000000	17000000	4600000	9000000
88			15000000	1000000	1500000	2700000	15000000						147	29000000	16000000	7400000	11000000
92	1300000	1900	1400000	1200000	1600000	2900000	11000000	14000000	1400000	270000	1600000	26000	154	31000000	27000000	10000000	18000000
95			1600000			3000000	7800000						161	10000000	4900000	3600000	8100000
98	1400000	1400	1900000	420000	930000	1800000	3700000	9700000	1100000	150000	860000	26000	168	12000000	7300000	6200000	10000000
102			1100000			1000000	1900000						182	13000000	3900000	4900000	7400000
106	1200000	360	1500000	300000	1000000	2800000	1900000	6400000	950000	360000	840000	69000	189	9600000	4400000	5500000	9400000
109			1100000			1500000	1300000						196	4900000	4900000	4200000	9200000
112	1400000	180	1300000	240000	1100000	1100000	1400000	6300000	580000	210000	750000	68000	204			5800000	9100000
119	2200000	180	1000000	250000	2500000	1300000	2600000	11000000	790000	500000	1800000	99000
126	770000	65	690000	110000	1100000	760000	2100000	4500000	380000	370000	850000	43000
133	1300000	72	820000	170000	2400000	1400000	4700000	6300000	650000	810000	1400000	47000
147	490000	65	1400000	110000	2600000	1400000	15000000	2700000	520000	1300000	2400000	29000
154	1200000	220	1400000	96000	3300000	1800000	19000000	2400000	510000	610000	2400000	40000
161	900000	720	1800000	100000	1900000	2600000	16000000	1200000	500000	1900000	2400000	26000
169	1800000	65	2500000	110000	3100000	2000000	14000000	1600000	620000	1700000	4400000	38000

## Sheet: Fig4A
Barcode sequencing data
Animal	date	Dominant variant	Minor Variant(s)	Total Sequencing Input	Variant Name	Variant Sequence	Sequence Count	Variant Proportion
B1-1	2022-03-04	A		89399.4	SIVmac239X.A	AGGGAAGGCAGAGACCAACTTTGGAAGGGACCCGGTGAGCTATTG	49429	1
B1-1	2022-03-14	A		17318.1	SIVmac239X.A	AGGGAAGGCAGAGACCAACTTTGGAAGGGACCCGGTGAGCTATTG	47744	1
B1-1	2022-03-28	A		14679.3	SIVmac239X.A	AGGGAAGGCAGAGACCAACTTTGGAAGGGACCCGGTGAGCTATTG	37880	1
B1-2	2022-03-04	A		70916.5	SIVmac239X.A	AGGGAAGGCAGAGACCAACTTTGGAAGGGACCCGGTGAGCTATTG	43495	1
B1-2	2022-03-14	A		12697.8	SIVmac239X.A	AGGGAAGGCAGAGACCAACTTTGGAAGGGACCCGGTGAGCTATTG	38416	1
B1-2	2022-03-28	A		14029.8	SIVmac239X.A	AGGGAAGGCAGAGACCAACTTTGGAAGGGACCCGGTGAGCTATTG	41167	1
B1-3	2022-03-04	A		99755.9	SIVmac239X.A	AGGGAAGGCAGAGACCAACTTTGGAAGGGACCCGGTGAGCTATTG	53181	1
B1-3	2022-03-14	A		24231	SIVmac239X.A	AGGGAAGGCAGAGACCAACTTTGGAAGGGACCCGGTGAGCTATTG	42278	1
B1-3	2022-03-28	A		12004.4	SIVmac239X.A	AGGGAAGGCAGAGACCAACTTTGGAAGGGACCCGGTGAGCTATTG	38410	1
B1-4	2022-03-04	A		31141.1	SIVmac239X.A	AGGGAAGGCAGAGACCAACTTTGGAAGGGACCCGGTGAGCTATTG	41966	1
B1-4	2022-03-14	A		13593.3	SIVmac239X.A	AGGGAAGGCAGAGACCAACTTTGGAAGGGACCCGGTGAGCTATTG	39961	1
B1-4	2022-03-28	A		4159.13	SIVmac239X.A	AGGGAAGGCAGAGACCAACTTTGGAAGGGACCCGGTGAGCTATTG	36006	1
B2-5	2022-04-08	B		1332.53	SIVmac239X.B	AGAGAAGGCAGAGACCAGCTGTGGAAGGGACCCGGTGAGCTATTG	32285	1
B2-5	2022-04-11	B		100000	SIVmac239X.B	AGAGAAGGCAGAGACCAGCTGTGGAAGGGACCCGGTGAGCTATTG	49592	1
B2-5	2022-04-22	B	C=0.02%	55046.5	SIVmac239X.B	AGAGAAGGCAGAGACCAGCTGTGGAAGGGACCCGGTGAGCTATTG	46664	0.999807
					SIVmac239X.C	AGAGAAGGCAGAGATCAACTGTGGAAGGGACCTGGGGAGCTACTG	9	0.000192831
B2-1	2022-04-08	A		100000	SIVmac239X.A	AGGGAAGGCAGAGACCAACTTTGGAAGGGACCCGGTGAGCTATTG	52067	1
B2-1	2022-04-11	A		100000	SIVmac239X.A	AGGGAAGGCAGAGACCAACTTTGGAAGGGACCCGGTGAGCTATTG	55207	1
B2-3	2022-04-11	A		3545.31	SIVmac239X.A	AGGGAAGGCAGAGACCAACTTTGGAAGGGACCCGGTGAGCTATTG	44173	1
B2-2	2022-04-11	B		71205.4	SIVmac239X.B	AGAGAAGGCAGAGACCAGCTGTGGAAGGGACCCGGTGAGCTATTG	41091	1
B2-2	2022-04-22	B		54491.9	SIVmac239X.B	AGAGAAGGCAGAGACCAGCTGTGGAAGGGACCCGGTGAGCTATTG	47511	1
B2-2	2022-04-29	B		37147.7	SIVmac239X.B	AAGAGAAGGCAGAGACCAGCTGTGGAAGGGACCCGGTGAGCTATTG	1528082	1
B2-2	2022-05-02	B		15576.2	SIVmac239X.B	AGAGAAGGCAGAGACCAGCTGTGGAAGGGACCCGGTGAGCTATTG	1382542	1
B2-4	2022-04-11	B		2047.47	SIVmac239X.B	AGAGAAGGCAGAGACCAGCTGTGGAAGGGACCCGGTGAGCTATTG	31521	1
B2-4	2022-04-22	B		56636.3	SIVmac239X.B	AGAGAAGGCAGAGACCAGCTGTGGAAGGGACCCGGTGAGCTATTG	52886	1
B2-6	2022-04-11	A		1978.29	SIVmac239X.A	AGGGAAGGCAGAGACCAACTTTGGAAGGGACCCGGTGAGCTATTG	39163	1
B2-6	2022-04-22	A		2000.95	SIVmac239X.A	AGGGAAGGCAGAGACCAACTTTGGAAGGGACCCGGTGAGCTATTG	25746	1
B3-1	2022-05-06	G		6589.98	SIVmac239X.G	AGAGAAGGCAGAGATCAGCTTTGGAAGGGACCTGGTGAGCTATTG	2237561	1
B3-1	2022-05-09	G		100000	SIVmac239X.G	AGAGAAGGCAGAGATCAGCTTTGGAAGGGACCTGGTGAGCTATTG	1416195	1
B3-1	2022-05-13	G		160902	SIVmac239X.G	AGAGAAGGCAGAGATCAGCTTTGGAAGGGACCTGGTGAGCTATTG	2600142	1
B3-1	2022-05-16	G	G=99.5%, H=.5%	46030.9	SIVmac239X.G	AGAGAAGGCAGAGATCAGCTTTGGAAGGGACCTGGTGAGCTATTG	2483788	0.999957
					SIVmac239X.H	AGAGAAGGAAGAGATCAGCTGTGGAAGGGACCCGGTGAGCTATTG	108	4.34801e-05
B3-1	2022-05-20	G	G=99.9%, H=.08%, A=.01%	46133.5	SIVmac239X.G	AGAGAAGGCAGAGATCAGCTTTGGAAGGGACCTGGTGAGCTATTG	2437107	0.999073
					SIVmac239X.H	AGAGAAGGAAGAGATCAGCTGTGGAAGGGACCCGGTGAGCTATTG	2010	0.000823984
					SIVmac239X.A	AGGGAAGGCAGAGACCAACTTTGGAAGGGACCCGGTGAGCTATTG	251	0.000102896
B3-1	2022-05-23	G	G=99.9%, H=0.1%	49630.1	SIVmac239X.G	AGAGAAGGCAGAGATCAGCTTTGGAAGGGACCTGGTGAGCTATTG	2715686	0.998692
					SIVmac239X.H	AGAGAAGGAAGAGATCAGCTGTGGAAGGGACCCGGTGAGCTATTG	3558	0.00130845
B3-1	2022-05-27	G	G=99.93%, H=.07%	42346.7	SIVmac239X.G	AGAGAAGGCAGAGATCAGCTTTGGAAGGGACCTGGTGAGCTATTG	2883948	0.999266
					SIVmac239X.H	AGAGAAGGAAGAGATCAGCTGTGGAAGGGACCCGGTGAGCTATTG	2119	0.000734217
B3-5	2022-05-27	A		100000	SIVmac239X.A	AGGGAAGGCAGAGACCAACTTTGGAAGGGACCCGGTGAGCTATTG	1720892	1
B3-5	2022-05-27	A		145475	SIVmac239X.A	AGGGAAGGCAGAGACCAACTTTGGAAGGGACCCGGTGAGCTATTG	859331	1
B3-5	2022-05-31	A	G (0.001%) 2 copies	200000	SIVmac239X.A	AGGGAAGGCAGAGACCAACTTTGGAAGGGACCCGGTGAGCTATTG	906598	0.999988
					SIVmac239X.G	AGAGAAGGCAGAGATCAGCTTTGGAAGGGACCTGGTGAGCTATTG	11	1.21331e-05
B3-5	2022-06-03	A		81204.5	SIVmac239X.A	AGGGAAGGCAGAGACCAACTTTGGAAGGGACCCGGTGAGCTATTG	1002850	1
B3-5	2022-06-06	A		55702.3	SIVmac239X.A	AGGGAAGGCAGAGACCAACTTTGGAAGGGACCCGGTGAGCTATTG	914490	1
B3-5	2022-06-10	A		80279.3	SIVmac239X.A	AGGGAAGGCAGAGACCAACTTTGGAAGGGACCCGGTGAGCTATTG	882358	1
B3-4	2022-04-25	F	F=2	2	SIVmac239X.F	AGAGAAGGCAGAGATCAACTTTGGAAGGGCCCCGGTGAGCTATTG	2	1
B3-4	2022-05-16	H		18.6413	SIVmac239X.H	AGAGAAGGAAGAGATCAGCTGTGGAAGGGACCCGGTGAGCTATTG	39290	1
B3-4	2022-05-27	H		100000	SIVmac239X.H	AGAGAAGGAAGAGATCAGCTGTGGAAGGGACCCGGTGAGCTATTG	1655960	1
B3-4	2022-05-23	H	I (0.0015%) 2.5 copies	165279	SIVmac239X.H	AGAGAAGGAAGAGATCAGCTGTGGAAGGGACCCGGTGAGCTATTG	1890184	0.999985
					SIVmac239X.I	AGAGAAGGCAGAGATCAACTGTGGAAGGGCCCCGGTGAACTCTTG	29	1.53422e-05
B3-4	2022-05-27	H		182270	SIVmac239X.H	AGAGAAGGAAGAGATCAGCTGTGGAAGGGACCCGGTGAGCTATTG	1863999	1
B3-4	2022-05-31	H		58321.7	SIVmac239X.H	AGAGAAGGAAGAGATCAGCTGTGGAAGGGACCCGGTGAGCTATTG	1767680	1
B3-4	2022-06-03	H		63983.9	SIVmac239X.H	AGAGAAGGAAGAGATCAGCTGTGGAAGGGACCCGGTGAGCTATTG	1774298	1
B3-4	2022-06-06	H		73083.3	SIVmac239X.H	AGAGAAGGAAGAGATCAGCTGTGGAAGGGACCCGGTGAGCTATTG	1835805	1
B3-6	2022-05-20	I	I=88%, A=12%	47.008	SIVmac239X.I	AGAGAAGGCAGAGATCAACTGTGGAAGGGCCCCGGTGAACTCTTG	123156	0.87663
					SIVmac239X.A	AGGGAAGGCAGAGACCAACTTTGGAAGGGACCCGGTGAGCTATTG	17332	0.12337
B3-6	2022-05-27	I	I=84%, A=16%	100000	SIVmac239X.I	AGAGAAGGCAGAGATCAACTGTGGAAGGGCCCCGGTGAACTCTTG	1043770	0.840434
					SIVmac239X.A	AGGGAAGGCAGAGACCAACTTTGGAAGGGACCCGGTGAGCTATTG	198171	0.159566
B3-6	2022-05-31	I	I=64%, A=36%	100000	SIVmac239X.I	AGAGAAGGCAGAGATCAACTGTGGAAGGGCCCCGGTGAACTCTTG	1184829	0.64389
					SIVmac239X.A	AGGGAAGGCAGAGACCAACTTTGGAAGGGACCCGGTGAGCTATTG	655283	0.35611
B3-6	2022-05-31	I	I=61%, A=39%	80053.8	SIVmac239X.I	AGAGAAGGCAGAGATCAACTGTGGAAGGGCCCCGGTGAACTCTTG	230316	0.614042
			F at 0.0026% (3 copies) and E at 0.0008% (1 copy)		SIVmac239X.A	AGGGAAGGCAGAGACCAACTTTGGAAGGGACCCGGTGAGCTATTG	144753	0.385924
					SIVmac239X.F	AGAGAAGGCAGAGATCAACTTTGGAAGGGCCCCGGTGAGCTATTG	10	2.66608e-05
					SIVmac239X.E	AGAGAAGGCAGAGATCAGCTGTGGAAGGGCCCCGGTGAGCTATTG	3	7.99825e-06
B3-3	2022-05-27	A		321.22	SIVmac239X.A	AGGGAAGGCAGAGACCAACTTTGGAAGGGACCCGGTGAGCTATTG	557583	1
B3-3	2022-05-31	A	I (0.04%) 37 copies	87189.9	SIVmac239X.A	AGGGAAGGCAGAGACCAACTTTGGAAGGGACCCGGTGAGCTATTG	2162344	0.999574
					SIVmac239X.I	AGAGAAGGCAGAGATCAACTGTGGAAGGGCCCCGGTGAACTCTTG	922	0.000426207
B3-3	2022-06-03	A		197750	SIVmac239X.A	AGGGAAGGCAGAGACCAACTTTGGAAGGGACCCGGTGAGCTATTG	1884567	1
B3-3	2022-06-06	A		139421	SIVmac239X.A	AGGGAAGGCAGAGACCAACTTTGGAAGGGACCCGGTGAGCTATTG	1961630	1
B3-3	2022-06-10	A		55223.4	SIVmac239X.A	AGGGAAGGCAGAGACCAACTTTGGAAGGGACCCGGTGAGCTATTG	2083632	1
B3-3	2022-06-13	A		104302	SIVmac239X.A	AGGGAAGGCAGAGACCAACTTTGGAAGGGACCCGGTGAGCTATTG	1844281	1
B3-2	2022-05-31	A	E (23%) A 77%	4.96675	SIVmac239X.A	AGGGAAGGCAGAGACCAACTTTGGAAGGGACCCGGTGAGCTATTG	6591	0.766841
					SIVmac239X.E	AGAGAAGGCAGAGATCAGCTGTGGAAGGGCCCCGGTGAGCTATTG	2004	0.233159
B3-2	2022-06-06	A	A 99.96% (B=0.038%) 4 copies	9294.95	SIVmac239X.A	AGGGAAGGCAGAGACCAACTTTGGAAGGGACCCGGTGAGCTATTG	1092264	0.999618
					SIVmac239X.B	AGAGAAGGCAGAGACCAGCTGTGGAAGGGACCCGGTGAGCTATTG	417	0.00038163
B3-2	2022-06-06	A	A 99.98% (B=0.023%) 1 copy	3632.71	SIVmac239X.A	AGGGAAGGCAGAGACCAACTTTGGAAGGGACCCGGTGAGCTATTG	343924	0.999767
					SIVmac239X.B	AGAGAAGGCAGAGACCAGCTGTGGAAGGGACCCGGTGAGCTATTG	80	0.000232555
B3-2	2022-06-13	A	A 99.96% (B=0.037%) 74 copies	200000	SIVmac239X.A	AGGGAAGGCAGAGACCAACTTTGGAAGGGACCCGGTGAGCTATTG	486102	0.999632
					SIVmac239X.B	AGAGAAGGCAGAGACCAGCTGTGGAAGGGACCCGGTGAGCTATTG	179	0.0003681

## Sheet: Fig4A,C | EFig3
Animal ID	[mAb] (ug/mL)	Days post first challenge
B3-1	0	-5
B2-1	0	-5
B2-2	0	-5
B3-2	0	-5
B3-3	0	-5
B2-3	0	-5
B2-4	0	-5
B3-4	0	-5
B2-5	0	-5
B3-5	0	-5
B3-6	0	-5
B2-6	0	-5
B3-1	112	-3
B2-1	199.3	-3
B2-2	246.8	-3
B3-2	121.6	-3
B3-3	117.5	-3
B2-3	189.5	-3
B2-4	161.3	-3
B3-4	107.1	-3
B2-5	148.6	-3
B3-5	129.9	-3
B3-6	85	-3
B2-6	247.3	-3
B1-2	0	0
B3-1	95.7	0
B2-1	179.8	0
B1-3	0	0
B2-2	218.9	0
B3-2	122.3	0
B3-3	123.3	0
B2-3	181.2	0
B2-4	193	0
B3-4	93.6	0
B1-4	0	0
B2-5	188.2	0
B3-5	120.3	0
B3-6	76.4	0
B2-6	223.8	0
B1-1	0	0
B3-1	23.9	7
B2-1	88.9	7
B2-2	84.8	7
B3-2	68.8	7
B3-3	45.2	7
B2-3	102.6	7
B2-4	68.6	7
B3-4	38.4	7
B2-5	79.1	7
B3-5	55.2	7
B3-6	21.8	7
B2-6	143.9	7
B3-1	10.5	11
B2-1	56.8	11
B2-2	56.6	11
B3-2	38.7	11
B3-3	27.5	11
B2-3	66.2	11
B2-4	43.6	11
B3-4	13.7	11
B2-5	48.1	11
B3-5	30.1	11
B3-6	11.1	11
B2-6	77.2	11
B3-1	6.03	14
B2-1	38.97	14
B2-2	41.5	14
B3-2	29.4	14
B3-3	19.2	14
B2-3	41.7	14
B2-4	33.3	14
B3-4	12.4	14
B2-5	35.59	14
B3-5	22.6	14
B3-6	6.56	14
B2-6	50.8	14
B3-1	3.16	18
B2-1	25.97	18
B2-1	16.135	18
B2-2	31.1	18
B3-2	21.3	18
B3-3	13.6	18
B2-3	19.16	18
B2-3	18.388	18
B2-4	19.2	18
B3-4	6.82	18
B2-5	31.76	18
B3-5	13.3	18
B3-6	3.41	18
B2-6	49.3	18
B3-1	2.06	21
B2-1	19.37	21
B2-1	12.743	21
B2-2	14.73	21
B2-2	15.577	21
B3-2	13.9	21
B3-3	9.28	21
B2-3	18.63	21
B2-3	14.574	21
B2-4	11.2	21
B2-4	10.345	21
B3-4	5.22	21
B2-5	16.27	21
B3-5	9.17	21
B3-6	2.39	21
B2-6	28.2	21
B3-1	1.1	25
B2-2	7.32	25
B2-2	10.19	25
B3-2	9.32	25
B3-3	5.83	25
B2-4	6.63	25
B2-4	7.333	25
B3-4	3.18	25
B2-5	10.41	25
B2-5	10.667	25
B3-5	6.51	25
B3-6	1.32	25
B2-6	18.56	25
B2-6	23.379	25
B3-1	0.759	28
B3-1	0.665	28
B2-1	5.319	28
B2-2	7.988	28
B3-2	8.1	28
B3-3	4.58	28
B2-3	14.005	28
B2-4	5.055	28
B3-4	2.31	28
B3-4	2.005	28
B2-5	7.997	28
B3-5	5.59	28
B3-6	1.13	28
B3-6	0.91	28
B2-6	21.421	28
B3-1	0.441	32
B3-1	0.355	32
B2-1	2.084	32
B2-2	4.307	32
B3-2	5.76	32
B3-2	3.873	32
B3-3	3.02	32
B3-3	2.606	32
B2-3	6.185	32
B2-4	2.806	32
B3-4	1.27	32
B3-4	0.945	32
B2-5	4.782	32
B3-5	3.33	32
B3-5	2.776	32
B3-6	0.572	32
B3-6	0.433	32
B2-6	12.278	32
B3-1	0.26	35
B2-1	0.944	35
B2-2	3.122	35
B3-2	2.684	35
B3-3	1.903	35
B2-3	5.138	35
B2-4	2.4	35
B3-4	0.686	35
B2-5	3.917	35
B3-5	1.942	35
B3-6	0.323	35
B2-6	10.534	35
B3-1	0.153	39
B2-2	2.556	39
B3-2	2.116	39
B3-3	1.15	39
B2-4	0.962	39
B3-4	0.492	39
B2-5	2.152	39
B3-5	1.301	39
B3-6	0.247	39
B2-6	8.189	39
B3-1	0.146	42
B2-1	0.214	42
B2-2	1.406	42
B3-2	1.694	42
B3-3	0.987	42
B2-3	1.857	42
B2-4	0.268	42
B3-4	0.436	42
B2-5	1.467	42
B3-5	1.041	42
B3-6	0.201	42
B2-6	4.296	42
B3-1	0.086	46
B2-2	0.908	46
B3-2	1.336	46
B3-3	0.634	46
B2-4	0.068	46
B3-4	0.205	46
B2-5	0.809	46
B3-5	0.703	46
B3-6	0.125	46
B2-6	1.849	46
B3-1	0.063	49
B2-1	0.064	49
B2-2	0.58	49
B3-2	0.907	49
B3-3	0.466	49
B2-3	0.674	49
B2-4	0.036	49
B3-4	0.184	49
B2-5	0.589	49
B3-5	0.484	49
B3-6	0.11	49
B2-6	1.27	49
B3-1	0.043	53
B2-2	0.26	53
B3-2	0.551	53
B3-3	0.323	53
B3-4	0.141	53
B2-5	0.39	53
B3-6	0.094	53
B2-6	0.627	53
B2-2	0.138	56
B3-2	0.427	56
B3-3	0.235	56
B2-3	0.422	56
B3-4	0.122	56
B2-5	0.269	56
B3-5	0.244	56
B3-6	0.082	56
B2-6	0.405	56
B3-2	0.32	60
B3-3	0.196	60
B3-4	0.067	60
B3-5	0.163	60
B3-6	0.063	60
B2-2	0.053	63
B3-2	0.271	63
B3-3	0.163	63
B2-3	0.212	63
B3-4	0.045	63
B2-5	0.135	63
B3-5	0.129	63
B3-6	0.059	63
B2-6	0.182	63
B2-2	0.032	67
B3-2	0.205	67
B3-3	0.117	67
B2-3	0.123	67
B2-5	0.105	67
B3-5	0.095	67
B3-6	0.051	67
B2-6	0.126	67
B2-2	0.025	71
B3-2	0.152	71
B3-3	0.082	71
B2-3	0.072	71
B2-5	0.088	71
B3-5	0.074	71
B2-6	0.083	71
B3-2	0.117	74
B3-3	0.056	74
B3-2	0.101	77
B2-5	0.053	77
B2-6	0.037	77
B3-2	0.059	81

## Sheet: EFig5
Animal ID	Time Point	Stim	Plate	Group	Run	singlets/live/cd3/cd4/totm/Any Th1 | Freq. of Parent	singlets/live/cd3/cd4/totm/Any Th2 | Freq. of Parent	singlets/live/cd3/cd4/cm/cxcr5/tfh/cd154 | Freq. of Parent	singlets/live/cd3/cd4/cm/cxcr5/tfh/il-21 | Freq. of Parent	singlets/live/cd3/cd8/totm/Any Th1 | Freq. of Parent	timepoint num extract	Time Point (wk)	Time Point Rank
B1-1	Pre	SIV GAG	2	1	2	0.003	0	-0.65	0	0.006	0	0	1
B1-1	D53	SIV GAG	2	1	2	0.001	-0.00395	0	0.17	0.05	53	7.57143	2
B1-1	WK11	SIV GAG	2	1	2	0.004	0	0.69	0	0.062	11	11	3
B1-1	WK21	SIV GAG	2	1	2	0.152	0	1.24	0.26	0.01	21	21	4
B1-1	Pre	SIV ENV	2	1	2	0.008	0	-0.76	0	0.023	0	0	1
B1-1	D53	SIV ENV	2	1	2	0.003	-0.00652	0.14	0	0.038	53	7.57143	2
B1-1	WK11	SIV ENV	2	1	2	0.036	0	0.83	0	0.212	11	11	3
B1-1	WK21	SIV ENV	2	1	2	0.082	0	1.13	0.33	0.09	21	21	4
B1-2	Pre	SIV GAG	1	1	1	0.02	0.00457	0.19	-0.15	-0.029	0	0	1
B1-2	D14	SIV GAG	1	1	1	0.00846	0	0.02	0	-0.017	14	2	2
B1-2	WK6	SIV GAG	1	1	1	0.24	0	0	0	-0.16	6	6	3
B1-2	WK16	SIV GAG	1	1	1	0.53	0	1.42	0.73	0.058	16	16	4
B1-2	Pre	SIV ENV	1	1	1	0.028	0.00399	-0.03	-0.02	-0.001	0	0	1
B1-2	D14	SIV ENV	1	1	1	0.00746	0	-0.18	0	-0.016	14	2	2
B1-2	WK6	SIV ENV	1	1	1	0.34	0	3.66	0	0.09	6	6	3
B1-2	WK16	SIV ENV	1	1	1	1.27	0.039	5.77	1.64	0.258	16	16	4
B1-3	Pre	SIV GAG	1	1	1	0.014	-0.00403	0.353	0	-0.005	0	0	1
B1-3	D14	SIV GAG	1	1	1	0.022	0	-0.53	0	0.063	14	2	2
B1-3	WK6	SIV GAG	1	1	1	-0.06	0	0	0	0.17	6	6	3
B1-3	WK16	SIV GAG	1	1	1	0.309	0	4.41	3.05	0.3	16	16	4
B1-3	Pre	SIV ENV	1	1	1	0	-0.00205	0.363	0	-0.012	0	0	1
B1-3	D14	SIV ENV	1	1	1	0.031	0.00879	0.19	0	0.13	14	2	2
B1-3	WK6	SIV ENV	1	1	1	-0.093	0	0	0	0.16	6	6	3
B1-3	WK16	SIV ENV	1	1	1	0	0	0	0	0.32	16	16	4
B1-4	Pre	SIV GAG	2	1	1	-0.205	0.00311	-1.07	0	0.03	0	0	1
B1-4	D14	SIV GAG	2	1	1	0.003	-0.00413	0.89	0	-0.053	14	2	2
B1-4	WK6	SIV GAG	2	1	1	0.022	-0.00555	0.7	0	-0.03	6	6	3
B1-4	WK16	SIV GAG	2	1	1	-0.017	0.00499	-3.2	0	-0.021	16	16	4
B1-4	Pre	SIV ENV	2	1	1	-0.17	0.00897	-1.19	0	0.035	0	0	1
B1-4	D14	SIV ENV	2	1	1	0.022	-0.00983	0.33	0	0.008	14	2	2
B1-4	WK6	SIV ENV	2	1	1	0.021	-0.00555	1.62	0	0.04	6	6	3
B1-4	WK16	SIV ENV	2	1	1	-0.032	0	-4.37	0.63	0.08	16	16	4
B3-1	Pre	SIV GAG	1	2	1	0.024	0.00475	-0.17	0	0.03	0	0	1
B3-1	WK12	SIV GAG	1	2	1	0.042	-0.0027	-0.15	0	-0.016	12	12	2
B3-1	WK16	SIV GAG	1	2	1	0.069	-0.01085	1.69	0.86	0.082	16	16	3
B3-1	WK27	SIV GAG	1	2	1	0.044	-0.00958	3.57	0.67	0.114	27	27	4
B3-1	Pre	SIV ENV	1	2	1	-0.008	0.0042	-0.38	0	0.02	0	0	1
B3-1	WK8	SIV ENV	1	2	1	-0.005	-0.00611	1.2	0	0.037	8	8	2
B3-1	WK12	SIV ENV	1	2	1	0.042	0.006	2.07	-0.31	0.132	12	12	3
B3-1	WK27	SIV ENV	1	2	1	0.064	-0.00958	3.69	-0.23	0.214	27	27	4
B3-5	Pre	SIV GAG	2	2	1	0.02	0.008	-0.2	0	-0.024	0	0	1
B3-5	WK12	SIV GAG	2	2	1	0.00505	-0.00061	0.21	0.054	0.014	12	12	2
B3-5	WK15	SIV GAG	2	2	1	0.00192	0.00097	-0.29	0	-0.025	15	15	3
B3-5	WK19	SIV GAG	2	2	1	0.006	0.00829	0.83	0.19	-0.038	19	19	4
B3-5	WK30	SIV GAG	2	2	1	0.0788	0.00115	0.9	1.18	0.007	30	30	5
B3-5	Pre	SIV ENV	2	2	1	-0.0258	-0.0068	-0.2	0	0.005	0	0	1
B3-5	WK12	SIV ENV	2	2	1	0.00505	-0.00301	0.1	0.073	-0.007	12	12	2
B3-5	WK15	SIV ENV	2	2	1	0.01005	0.00194	0.2	0.25	-0.017	15	15	3
B3-5	WK19	SIV ENV	2	2	1	-0.003	0.00462	0.09	0	-0.029	19	19	4
B3-5	WK30	SIV ENV	2	2	1	0.0638	0.00092	1.95	0.49	0.019	30	30	5
B3-6	Pre	SIV GAG	2	2	2	0.011	0.00349	0.13	-0.061	0.019	0	0	1
B3-6	WK12	SIV GAG	2	2	2	0.003	-0.00084	0.03	0	-0.034	12	12	2
B3-6	WK14	SIV GAG	2	2	2	-0.003	-0.00154	0.18	0	-0.001	14	14	3
B3-6	WK15	SIV GAG	2	2	2	0.04542	0	-1.11	0	0.053	15	15	4
B3-6	WK18	SIV GAG	2	2	2	0.031	-5.2e-05	1.07	0.47	0.112	18	18	5
B3-6	WK19	SIV GAG	2	2	2	0.004	0	0.75	0	0.16	19	19	6
B3-6	WK29	SIV GAG	2	2	2	0.049	-0.00144	1.5	0.509	0.312	29	29	7
B3-6	WK30	SIV GAG	2	2	2	0.056	-0.00061	1.18	0.47	0.558	30	30	8
B3-6	Pre	SIV ENV	2	2	2	0.006	0.00094	0.52	0.069	0.031	0	0	1
B3-6	WK12	SIV ENV	2	2	2	0.001	-0.00088	0.18	0	-0.022	12	12	2
B3-6	WK14	SIV ENV	2	2	2	0.018	0.00462	0.93	0	-0.026	14	14	3
B3-6	WK15	SIV ENV	2	2	2	0.04042	0	-0.8	0	0.074	15	15	4
B3-6	WK18	SIV ENV	2	2	2	0.013	-0.000651	0.52	0.1	-0.028	18	18	5
B3-6	WK19	SIV ENV	2	2	2	-0.034	0	-0.1	0.86	0.15	19	19	6
B3-6	WK29	SIV ENV	2	2	2	0.006	0.00139	0.42	0.099	0.003	29	29	7
B3-6	WK30	SIV ENV	2	2	2	0.012	-0.00019	0.79	0.1	0.078	30	30	8
B3-4	Pre	SIV GAG	1	2	2	0.002	-0.00361	0.09	0.001	-0.008	0	0	1
B3-4	WK12	SIV GAG	1	2	2	-0.003	0.0018	0.278	0	-0.015	12	12	2
B3-4	WK13	SIV GAG	1	2	2	0.007	-0.00579	-0.09	0	0.038	13	13	3
B3-4	WK17	SIV GAG	1	2	2	0.074	0.014	0.63	0.44	0.306	17	17	4
B3-4	WK28	SIV GAG	1	2	2	0.016	-0.00538	2.17	0	0.29	28	28	5
B3-4	Pre	SIV ENV	1	2	2	0.004	-0.00361	0.03	-0.045	0.003	0	0	1
B3-4	WK12	SIV ENV	1	2	2	0.01	0.00335	0.278	0	-0.002	12	12	2
B3-4	WK13	SIV ENV	1	2	2	0.02	-0.00305	0.05	0	-0.001	13	13	3
B3-4	WK17	SIV ENV	1	2	2	0.048	0	0.47	0	0.086	17	17	4
B3-4	WK28	SIV ENV	1	2	2	0.001	0.00562	0.71	0	0.05	28	28	5
B3-3	Pre	SIV GAG	1	2	2	-0.046	-0.00338	-0.28	0	-0.04	0	0	1
B3-3	WK14	SIV GAG	1	2	2	0.006	0	-0.01	0	-0.09	14	14	2
B3-3	WK15	SIV GAG	1	2	2	-0.063	0	0	0	-0.136	15	15	3
B3-3	WK19	SIV GAG	1	2	2	0.05	0.0062	0.38	0	0.06	19	19	4
B3-3	WK30	SIV GAG	1	2	2	-0.004	-0.00387	0.8	0.15	0.16	30	30	5
B3-3	Pre	SIV ENV	1	2	2	-0.03	-0.00155	-0.11	0	0.1	0	0	1
B3-3	WK14	SIV ENV	1	2	2	0.018	0	0.08	0.085	-0.04	14	14	2
B3-3	WK15	SIV ENV	1	2	2	-0.057	0.00867	0.29	0	-0.08	15	15	3
B3-3	WK19	SIV ENV	1	2	2	0.07	0	-0.04	0.25	0.24	19	19	4
B3-3	WK30	SIV ENV	1	2	2	0.018	-0.00387	1.25	0.14	0.15	30	30	5
B3-2	Pre	SIV GAG	1	2	2	-0.02	0	-0.37	0.1	-0.032	0	0	1
B3-2	WK10	SIV GAG	1	2	2	-0.027	0	-1	0	-0.002	10	10	2
B3-2	WK12	SIV GAG	1	2	2	-0.018	0.0034	-0.03	0	0.006	12	12	3
B3-2	WK14	SIV GAG	1	2	2	-0.001	-0.00625	-0.1	0	0.046	14	14	4
B3-2	WK15	SIV GAG	1	2	2	-0.096	0	0.68	0	-0.01	15	15	5
B3-2	WK16	SIV GAG	1	2	2	0.014	0.00433	0.28	0	0.014	16	16	6
B3-2	WK19	SIV GAG	1	2	2	0.02	0	1.63	0	0.07	19	19	7
B3-2	WK24	SIV GAG	1	2	2	0.002	0	0	0	-0.242	24	24	8
B3-2	WK30	SIV GAG	1	2	2	0.731	0.029	6.4	0.52	0.149	30	30	9
B3-2	Pre	SIV ENV	1	2	2	-0.006	0.00898	-0.43	0	0.01	0	0	1
B3-2	WK10	SIV ENV	1	2	2	-0.006	0	-0.49	0.13	0.01	10	10	2
B3-2	WK12	SIV ENV	1	2	2	-0.005	0	0.35	0	0.108	12	12	3
B3-2	WK14	SIV ENV	1	2	2	0.002	-0.00625	-0.3	0	0.14	14	14	4
B3-2	WK15	SIV ENV	1	2	2	-0.03	0.011	0.34	0.27	-0.02	15	15	5
B3-2	WK16	SIV ENV	1	2	2	-0.012	0	0.71	0	0.201	16	16	6
B3-2	WK19	SIV ENV	1	2	2	0.045	0	1.54	0.51	0.13	19	19	7
B3-2	WK24	SIV ENV	1	2	2	0	0.00587	1.9	0	-0.12	24	24	8
B3-2	WK30	SIV ENV	1	2	2	0.731	0.019	5.38	0.69	0.259	30	30	9
B2-3	Pre	SIV GAG	1	3	1	-0.014	0.00071	-0.097	0	0.017	0	0	1
B2-3	WK7	SIV GAG	1	3	1	0.057	0.00419	0.08	0	-0.001	7	7	2
B2-3	WK11	SIV GAG	1	3	1	-0.037	-0.00467	-0.3	0.12	0.055	11	11	3
B2-3	WK21	SIV GAG	1	3	1	0.115	0.00105	0.65	0.637	0.037	21	21	4
B2-3	Pre	SIV ENV	1	3	1	-0.004	-0.00093	0.003	0	0.051	0	0	1
B2-3	WK7	SIV ENV	1	3	1	-0.019	0.00119	-0.93	0	0.112	7	7	2
B2-3	WK11	SIV ENV	1	3	1	0.042	-0.00156	0.67	0.33	0.071	11	11	3
B2-3	WK21	SIV ENV	1	3	1	0.085	-0.00143	0.92	0.257	0.107	21	21	4
B2-2	Pre	SIV GAG	1	3	1	0.006	0.00098	-0.38	0	0.003	0	0	1
B2-2	WK8	SIV GAG	1	3	1	-0.02	-0.027	0	0	-0.28	8	8	2
B2-2	WK12	SIV GAG	1	3	1	0.036	-6e-05	1.3	0.12	0.438	12	12	3
B2-2	WK22	SIV GAG	1	3	1	0.31	0.015	3.05	1.23	-0.052	22	22	4
B2-2	Pre	SIV ENV	1	3	1	0.021	0.00036	0.05	0.055	0.097	0	0	1
B2-2	WK12	SIV ENV	1	3	1	-0.08	0.011	0.36	0	-0.28	12	12	2
B2-2	WK16	SIV ENV	1	3	1	0.017	0.00236	0.83	-0.12	0.158	16	16	3
B2-2	WK22	SIV ENV	1	3	1	0.24	0	3.1	0.59	-0.01	22	22	4
B2-5	Pre	SIV GAG	2	3	1	0.013	-0.002	0.55	0.12	-0.033	0	0	1
B2-5	D60	SIV GAG	2	3	1	-0.299	0.041	0	0	-0.132	60	8.57143	2
B2-5	WK12	SIV GAG	2	3	1	-0.037	0.001	-0.35	0.06	0.077	12	12	3
B2-5	WK22	SIV GAG	2	3	1	-0.089	0	0	0	0.016	22	22	4
B2-5	Pre	SIV ENV	2	3	1	0.002	-0.002	0.38	0.083	-0.03	0	0	1
B2-5	D60	SIV ENV	2	3	1	-0.278	0	0	0	-0.179	60	8.57143	2
B2-5	WK12	SIV ENV	2	3	1	0.083	-0.001	1.69	0.57	0.015	12	12	3
B2-5	WK22	SIV ENV	2	3	1	0.04	0.038	0	0	-0.019	22	22	4
B2-1	Pre	SIV GAG	1	3	1	0.032	0.014	0.29	0	0.101	0	0	1
B2-1	WK7	SIV GAG	1	3	1	0.06	-0.007	0.36	0.12	0.03	7	7	2
B2-1	WK11	SIV GAG	1	3	1	-0.008	-0.011	-0.6	0.27	0.295	11	11	3
B2-1	WK21	SIV GAG	1	3	1	0.218	0.00405	2.48	0.76	0.43	21	21	4
B2-1	Pre	SIV ENV	1	3	1	0.013	0.01	0.26	0	0.301	0	0	1
B2-1	WK7	SIV ENV	1	3	1	-0.01	-0.012	0.52	0	0.21	7	7	2
B2-1	WK11	SIV ENV	1	3	1	-0.005	0.005	-0.22	0.24	0.325	11	11	3
B2-1	WK21	SIV ENV	1	3	1	0.188	-0.0013	3.74	0.93	0.18	21	21	4
B2-4	Pre	SIV GAG	2	3	1	0.01	0	-0.29	0	-0.016	0	0	1
B2-4	WK8	SIV GAG	2	3	1	0.05	-0.031	-0.13	0	0.027	8	8	2
B2-4	WK12	SIV GAG	2	3	1	0.025	-0.00034	0.25	0.235	0.217	12	12	3
B2-4	WK22	SIV GAG	2	3	1	-0.072	0	0	0	0.12	22	22	4
B2-4	Pre	SIV ENV	2	3	1	0.04	0.033	0.06	0.19	0.117	0	0	1
B2-4	WK8	SIV ENV	2	3	1	0.07	0.021	-0.27	0	0.117	8	8	2
B2-4	WK12	SIV ENV	2	3	1	0.027	0.00089	1.02	0.063	0.247	12	12	3
B2-4	WK22	SIV ENV	2	3	1	-0.002	0	0.5	0	0.24	22	22	4
B2-6	Pre	SIV GAG	2	3	1	0.007	-0.00214	-0.084	0.043	-0.014	0	0	1
B2-6	D53	SIV GAG	2	3	1	0.009	0.00199	0	0	0.028	53	7.57143	2
B2-6	WK11	SIV GAG	2	3	1	0.044	-0.0022	0.348	0.14	0.043	11	11	3
B2-6	WK21	SIV GAG	2	3	1	0.2	-0.00114	1.12	1.009	0.27	21	21	4
B2-6	Pre	SIV ENV	2	3	1	0.012	0.00308	0.25	0	0.031	0	0	1
B2-6	D53	SIV ENV	2	3	1	0	-0.00224	0.3	0	0.013	53	7.57143	2
B2-6	WK11	SIV ENV	2	3	1	0.032	0.00021	0.508	0.085	0.044	11	11	3
B2-6	WK21	SIV ENV	2	3	1	0.025	0.00637	0.45	0.109	0.07	21	21	4

## Sheet: EFig4
ELISA Abs 450nm
B1-1	Week post infection										B1-2	Week post infection										B1-3	Week post infection										B1-4	Week post infection
Plasma dilution	0	2	4	6	8	10	12	14	16		Plasma dilution	0	2	4	6	8	10	12	14	16		Plasma dilution	0	2	4	6	8	10	12	14	16		Plasma dilution	0	2	4	6	8	10	12	14	16
0.01	0.0772	0.1304	1.3573	1.7684	2.1179	2.3044	2.5251	2.7009	2.7638		0.01	0.1049	0.1382	1.9523	2.7915	2.9168	2.8724	2.9936	2.95	2.9116		0.01	0.0708	0.1369	1.0401	1.6403	2.0698	2.3083	2.2308	2.4346	2.396		0.01	0.0964	0.0921	1.2714	2.2912	2.6889	2.7955	2.8639	3.042	3.1248
0.002	0.0517	0.0664	0.9764	1.5492	1.9729	2.1804	2.4096	2.4471	2.6315		0.002	0.0579	0.0629	1.1931	2.5621	2.6453	2.6593	2.7778	2.7668	2.7363		0.002	0.0522	0.0782	0.6808	1.4168	1.7297	1.9759	1.9683	2.2251	2.3367		0.002	0.0574	0.0547	0.5649	1.7746	2.3001	2.5889	2.7355	2.8369	2.9592
0.0004	0.0442	0.0507	0.5148	1.0759	1.5332	1.7693	1.9441	2.0568	2.153		0.0004	0.0463	0.0482	0.47	1.8405	2.017	2.1045	2.207	2.1906	2.17		0.0004	0.0441	0.0468	0.2675	0.8574	1.2907	1.4365	1.5948	1.842	1.8029		0.0004	0.0517	0.0462	0.2002	0.8779	1.4727	1.8625	1.985	2.0823	2.1841
8e-05	0.0479	0.0455	0.2077	0.5045	0.7907	0.8944	1.0965	1.1871	1.2869		8e-05	0.0461	0.0475	0.1864	0.8769	1.1186	1.0006	1.1024	1.0445	1.0781		8e-05	0.0459	0.047	0.1057	0.3497	0.6214	0.6707	0.7639	0.8382	0.8383		8e-05	0.0479	0.05	0.0789	0.2911	0.5623	0.8196	0.8513	0.9203	0.9942
1.6e-05	0.0506	0.0441	0.0867	0.1767	0.2815	0.3122	0.3889	0.4576	0.5218		1.6e-05	0.0455	0.0455	0.0748	0.3167	0.4295	0.3527	0.3428	0.3327	0.3437		1.6e-05	0.0472	0.0503	0.062	0.1297	0.2234	0.2375	0.3036	0.3205	0.2917		1.6e-05	0.0455	0.0492	0.052	0.1091	0.1798	0.2672	0.2758	0.2965	0.3222
3.2e-06	0.0437	0.045	0.0566	0.0768	0.105	0.1168	0.1417	0.1559	0.1735		3.2e-06	0.0446	0.0745	0.0515	0.1167	0.159	0.1133	0.1366	0.1102	0.1226		3.2e-06	0.0492	0.0464	0.0527	0.0657	0.0906	0.1144	0.1029	0.1157	0.1076		3.2e-06	0.0468	0.047	0.052	0.0782	0.0815	0.1027	0.1029	0.1213	0.1113
6.4e-07	0.0451	0.0464	0.0548	0.0504	0.0565	0.0625	0.0687	0.0753	0.0827		6.4e-07	0.0578	0.0462	0.046	0.0612	0.0729	0.06	0.0608	0.058	0.0605		6.4e-07	0.0442	0.0439	0.0435	0.0475	0.054	0.0647	0.0587	0.0604	0.0601		6.4e-07	0.0474	0.0444	0.05	0.0506	0.1002	0.0927	0.0822	0.0839	0.0757
1.28e-07	0.0455	0.044	0.0488	0.0468	0.0474	0.0565	0.0485	0.0504	0.052		1.28e-07	0.0453	0.0435	0.0439	0.0491	0.0513	0.0524	0.0493	0.0474	0.0478		1.28e-07	0.0486	0.0449	0.0444	0.0482	0.0477	0.0457	0.0515	0.0521	0.0524		1.28e-07	0.0492	0.0475	0.0498	0.049	0.0523	0.053	0.0547	0.048	0.0477
B2-3	Week post infection										B2-2	Week post infection										B2-5	Week post infection										B2-1	Week post infection										B2-4	Week post infection
Plasma dilution	0	2	4	6	8	10	12	14	16		Plasma dilution	0	2	4	6	8	10	12	14	16		Plasma dilution	0	2	4	6	8	10	12	14	16		Plasma dilution	0	2	4	6	8	10	12	14	16		Plasma dilution	0	2	4	6	8
0.01	0.1104	0.0943	1.1311	2.6429	2.7743	2.9106	3.0602	3.1296	3.2439		0.01	0.0844	0.0914	1.3387	2.3632	2.6377	2.7559	2.8155	2.842	2.8293		0.01	0.115	0.118	1.9052	2.991	3.4273	3.6086	3.6264	3.8047	3.7413		0.01	0.1083	0.0959	1.735	2.5664	3.3825	3.6214	3.7164	4	4		0.01	0.0889	0.0763	1.3812	2.7579	2.9897
0.002	0.0715	0.061	0.5325	1.9438	1.9663	2.1846	2.285	2.4344	2.6234		0.002	0.0562	0.053	0.8243	1.8809	2.3096	2.4508	2.5418	2.5805	2.6358		0.002	0.0641	0.0636	1.1787	2.4705	2.7693	3.3488	3.2591	3.334	3.4628		0.002	0.0592	0.0557	1.0474	2.077	2.6483	2.9839	3.1886	3.3521	3.8131		0.002	0.0565	0.0548	0.7311	2.0855	2.6941
0.0004	0.0498	0.0489	0.2018	1.0818	1.0283	1.127	1.2408	1.342	1.5862		0.0004	0.0522	0.0493	0.3734	1.218	1.8508	1.7479	1.9601	1.9818	2.1818		0.0004	0.0498	0.0471	0.4607	1.5653	1.7107	2.3822	2.3844	2.4529	2.3789		0.0004	0.0487	0.0493	0.3959	1.0717	1.6204	2.0476	2.2608	2.557	2.9659		0.0004	0.0468	0.0478	0.2997	1.1492	1.784
8e-05	0.0491	0.0489	0.0836	0.4231	0.3687	0.3917	0.4114	0.4841	0.5391		8e-05	0.0486	0.0482	0.1458	0.5822	1.0963	1.1278	1.1532	1.2125	1.4271		8e-05	0.047	0.0488	0.1758	0.6366	0.93	1.0395	1.2503	1.2907	1.1101		8e-05	0.0485	0.0578	0.1638	0.4297	0.6632	1.013	1.2252	1.2494	1.3021		8e-05	0.0571	0.0476	0.1311	0.4681	0.8063
1.6e-05	0.0496	0.0503	0.0569	0.1397	0.1213	0.129	0.1282	0.1469	0.2075		1.6e-05	0.0471	0.047	0.0852	0.1995	0.3872	0.5102	0.5446	0.4769	0.5977		1.6e-05	0.0511	0.0483	0.0756	0.2156	0.3225	0.3244	0.3875	0.4088	0.362		1.6e-05	0.0465	0.0484	0.0687	0.1475	0.214	0.3495	0.4088	0.4191	0.417		1.6e-05	0.0476	0.0466	0.068	0.1762	0.2735
3.2e-06	0.0489	0.0489	0.0487	0.0681	0.0645	0.0664	0.0757	0.0737	0.0893		3.2e-06	0.0478	0.0475	0.0509	0.0876	0.1349	0.1999	0.2087	0.1563	0.2022		3.2e-06	0.048	0.0473	0.0565	0.0918	0.1126	0.1316	0.1279	0.1353	0.1254		3.2e-06	0.0477	0.0455	0.0533	0.0695	0.082	0.1206	0.1486	0.1452	0.1436		3.2e-06	0.047	0.0648	0.053	0.0804	0.1047
6.4e-07	0.0472	0.0486	0.0474	0.0524	0.0508	0.0518	0.0629	0.0539	0.0552		6.4e-07	0.0505	0.0516	0.0488	0.0575	0.0699	0.0902	0.0929	0.073	0.0867		6.4e-07	0.0496	0.0494	0.0505	0.0548	0.0621	0.0615	0.0655	0.0662	0.0669		6.4e-07	0.0468	0.0462	0.0478	0.0517	0.0553	0.0616	0.0794	0.0979	0.0703		6.4e-07	0.0475	0.0483	0.0498	0.0593	0.0649
1.28e-07	0.0463	0.0463	0.0474	0.0485	0.0483	0.0483	0.0495	0.0502	0.0507		1.28e-07	0.0489	0.0458	0.0478	0.0486	0.0504	0.0567	0.0587	0.0534	0.0551		1.28e-07	0.0474	0.0475	0.0472	0.0496	0.0498	0.0529	0.0498	0.0501	0.0507		1.28e-07	0.0484	0.0478	0.0476	0.0495	0.0496	0.0519	0.0547	0.0524	0.0562		1.28e-07	0.0474	0.0477	0.0495	0.0719	0.0506
B3-1	Week post infection										B3-5	Week post infection										B3-6	Week post infection										B3-4	Week post infection										B3-3	Week post infection
Plasma dilution	0	2	4	6	8	10	12	14	16		Plasma dilution	0	2	4	6	8	10	12	14	16		Plasma dilution	0	2	4	6	8	10	12	14	16	3	Plasma dilution	0	2	4	6	8	10	12	14	16		Plasma dilution	0	2	4	6	8
0.01	0.1641	0.1434	1.9722	2.9893	3.3452	3.4089	3.4708	3.5784	3.7309		0.01	0.0941	0.1984	1.4963	2.055	2.5384	2.9577	3.1299	3.1526	3.1764		0.01	0.0674	0.0662	1.1825	1.8689	2.1572	2.2639	2.6296	2.5477	2.9361	0.532	0.01	0.0984	0.0982	1.2161	2.6568	3.0543	3.097	3.3234	3.4544	3.2469		0.01	0.1092	0.1265	1.5958	2.384	2.6419
0.002	0.0715	0.0675	1.4153	2.4274	2.9845	2.992	3.1431	3.1712	3.3808		0.002	0.0577	0.0758	1.2555	1.6856	2.2158	2.5008	2.7484	2.85	2.9606		0.002	0.0522	0.0516	0.693	1.5311	1.8247	1.8494	2.0972	2.3185	2.3753	0.2054	0.002	0.0566	0.0594	0.5924	1.9325	2.4034	2.5923	2.7088	3.1348	2.8957		0.002	0.0672	0.066	1.0656	2.0574	2.3147
0.0004	0.05	0.0517	0.6579	1.7679	2.1577	2.4644	2.4591	2.3191	2.4921		0.0004	0.0477	0.0521	0.6826	1.0691	1.5511	1.6333	1.9058	2.0036	2.0067		0.0004	0.0474	0.0452	0.282	0.9092	1.1476	1.1672	1.3568	1.3538	1.5587	0.0873	0.0004	0.0484	0.0476	0.2108	0.9146	1.3701	1.5477	1.6535	2.367	1.8899		0.0004	0.0498	0.0493	0.4538	1.2478	1.2935
8e-05	0.0484	0.0487	0.2555	0.8535	1.1024	1.1594	1.1339	1.0303	1.1237		8e-05	0.0479	0.0486	0.2328	0.4129	0.6697	0.6735	0.8011	0.852	0.8571		8e-05	0.0508	0.0469	0.1133	0.3573	0.4509	0.4945	0.6176	0.5846	0.6274	0.056	8e-05	0.0495	0.0469	0.0892	0.322	0.5221	0.6021	0.6713	1.0864	0.7812		8e-05	0.0484	0.0483	0.1624	0.4974	0.4893
1.6e-05	0.0473	0.0477	0.104	0.2832	0.3627	0.386	0.3609	0.3217	0.358		1.6e-05	0.0475	0.0463	0.091	0.1501	0.2098	0.2194	0.2632	0.2675	0.2609		1.6e-05	0.0459	0.0469	0.0596	0.1366	0.1498	0.1669	0.1828	0.1971	0.2099	0.0564	1.6e-05	0.0498	0.0439	0.0556	0.1139	0.1683	0.1956	0.2145	0.3543	0.2566		1.6e-05	0.0467	0.0471	0.0757	0.1742	0.1641
3.2e-06	0.0477	0.0479	0.0583	0.0984	0.1178	0.1355	0.1238	0.1115	0.1243		3.2e-06	0.0482	0.0468	0.0572	0.0718	0.0915	0.0864	0.0974	0.096	0.1005		3.2e-06	0.056	0.0534	0.0516	0.0672	0.0703	0.1033	0.0845	0.0846	0.0874	0.0473	3.2e-06	0.0448	0.0462	0.049	0.0606	0.0765	0.093	0.0862	0.1384	0.1136		3.2e-06	0.0497	0.0488	0.0537	0.0954	0.0798
6.4e-07	0.0472	0.048	0.0529	0.0626	0.0606	0.0697	0.0628	0.0633	0.1415		6.4e-07	0.0596	0.0686	0.0551	0.0506	0.0584	0.0548	0.0556	0.056	0.0562		6.4e-07	0.0462	0.0779	0.0469	0.0513	0.051	0.053	0.055	0.0573	0.0569	0.0455	6.4e-07	0.0469	0.0469	0.0466	0.0486	0.064	0.056	0.0546	0.088	0.067		6.4e-07	0.0542	0.0468	0.0489	0.0537	0.0564
1.28e-07	0.0459	0.0531	0.0629	0.0495	0.051	0.0504	0.0507	0.0517	0.0859		1.28e-07	0.0482	0.0459	0.0496	0.0477	0.0531	0.0578	0.0497	0.0502	0.0488		1.28e-07	0.0561	0.0493	0.0484	0.0458	0.0472	0.0474	0.0475	0.0509	0.0496	0.0493	1.28e-07	0.0544	0.0492	0.0563	0.049	0.0481	0.0496	0.0618	0.0484	0.0484		1.28e-07	0.0492	0.0504	0.051	0.0497	0.0481
[truncated: 17 more columns]

## Sheet: EFig6A
		V2		V4	V4	V4	V4		D loop Glycan	D loop Glycan	D loop Glycan	D loop Glycan			C4 Glycan	C4 Glycan	C4 Glycan	C4 Glycan	C4 Glycan	C4 Glycan			C5 Glycan	C5 Glycan
		Wild Type		Wild Type	Variant	Variant	Variant		Wild Type	Variant	Variant	Variant			Wild Type	Variant	Retains PNG	Variant	Escape	Variant			Wild Type	Variant
		CKFNMTGLKRDKKKEYNETWYSADLVCEQGNNTGNESRCYMNHC		CRGEFLYCKMNWFLNWVEDRNTANQKPKEQHKRNYVPC	GRGEFLYCKMNWFLNWVEDRNTANQKPKEQHKRNYVPC	CRGELLYCKMNWFLNWVEDRNTANQKPKEQHKRNYVPC	RRGEFLYCKMNWFLNWVEDRNTANQKPKEQHKRNYVPC		295/280* NRT	295/280* DRT	295/280* SRT	295/280* NRA	sum		371/356* NNT	371/356* NKT	371/356* KNT	371/356* NNN	371/356* NNP	371/356* TNT	sum		479/465* NIT	479/465* SIT
Controls	B1-1	0.951147		0.859079					0.975678	0.00234897	0.00124298		0.97927		0.803088	0.0638016	0.0525565	0.031198	0.0167235		0.967368		0.991421
	B1-2	0.952786		0.857085					0.973549	0.00197436	0.0015739		0.977097		0.794572	0.0640204	0.0545638	0.0347907	0.0173708		0.965317		0.993302
	B1-3	0.950058		0.854474					0.978018	0.00131046	0.00121771		0.980547		0.798546	0.0630896	0.0517545	0.0341593	0.0179032		0.965452		0.993202
	B1-4	0.94912		0.857724					0.981645	0.00062751	0.00169428		0.983967		0.841011	0.0511008	0.0461451	0.0280283	0.0125112		0.978796		0.997348
ITS103	B3-1	0.94864		0.904255					0.993452				0.993452		0.925926			0.0740741			1		1
	B3-5	0.95307		0.841087					0.980873		0.000840748		0.981714		0.851549	0.0429573	0.041204	0.0315605	0.012858		0.980129		0.998857
	B3-6 (-7)	0.89		0.59	0.07	0.07			0.9				0.9		0.83					0.085	0.915		1
	B3-6 (0)	0.936737		0.666667			0.333333		1				1		1						1		1
	B3-6 (+4)	0.9		0.96					0.96				0.96		0.95						0.95		1
	B3-4	NA		NA					1				1		NA						0		1
	B3-3	1		1					1				1		NA						0		1
	B3-2 (-4)	0.9		0.95					0.95				0.95		0.96						0.96		0.97	0.025
	B3-2 (0)	0.948591		0.802326					0.642336	0.240876			0.883212		1						1		0.374046	0.625954
	B3-2 (+4)	0.91		0.96					0.83	0.03	0.02	0.087	0.967		0.94						0.94		0.34	0.65
ITS102	B2-2	0.950064		0.862834					0.417722		0.472487		0.890209		0.815109	0.060863	0.0495566	0.0309102	0.0155463		0.971985		0.996528
	B2-5	NA		1					1				1		1						1		1
	B2-1	0.952538		1					1				1		NA						0		1
	B2-4	NA		1					NA				0		NA						0		NA
	B2-6	NA		1					1				1		NA						0		1
	B2-3	1		1					1				1		1						1		1
									*HXB2 numbering						*HXB2 numbering								*HXB2 numbering

## Sheet: EFig6C
SIVmac239_ Env_N295D						SIVmac239_ Env_N479S						SIVmac239
ug/ml:	ITS103.01		ITS102.03			ug/ml:	ITS103.01		ITS102.03			ug/ml:	ITS103.01		ITS102.03
50	-7.49955	0.144749	-9.93149	2.711		50	-6.901	-9.62822	98.0505	97.5068		50	100.143	100.176	96.1029	97.1565
10	-6.40494	2.23813	-5.96391	-7.28701		10	2.10879	-0.326703	94.408	94.4306		10	99.8261	100.079	88.1115	90.5256
2	3.53983	4.77776	3.65141	-0.868312		2	-4.13429	-3.91929	69.0169	70.516		2	99.7494	99.6369	56.3809	55.8182
0.4	3.18563	6.57351	4.87162	-2.12226		0.4	-6.32671	-8.39049	29.0179	26.9043		0.4	99.5039	99.4988	13.8953	21.2877
0.08	-2.42158	0.828381	0.29529	-3.54271		0.08	4.80301	2.44964	7.4745	12.738		0.08	94.8294	94.809	0.987614	8.34754
0.016	6.11483	2.34085	5.70043	-3.7092		0.016	1.25313	-0.66898	4.15104	9.42183		0.016	62.3972	65.4897	3.60305	3.43159
0.0032	1.6041	0.302374	-6.08258	-0.684118		0.0032	0.141452	-2.45253	-6.4526	-2.35635		0.0032	20.7837	19.906	1.5276	6.88633
0.00064	-14.5972	-3.97487	-0.659323	7.41824		0.00064	2.97152	-5.6902	-6.51767	-13.6514		0.00064	0.977377	10.1158	8.25797	14.6221
